# Supplementary material for: Identification of long non-coding RNAs in the immature and mature rat anterior pituitary
Source: Sci Rep. 2017 Dec 19;7:17780. doi: 10.1038/s41598-017-17996-6 (PMC5736705; doi:10.1038/s41598-017-17996-6)
Supplement: Supplementary file 2 — Supplementary Datasets [file 41598_2017_17996_MOESM2_ESM.xlsx]

## Sheet: Fig. 3
Fig. 3A					Fig. 3B
raw data of the length of lncRNAs and mRNAs					raw data of the quantity of exons of lncRNAs and mRNAs
lncRNAs	length(bp)	mRNAs	length(bp)		lncRNAs	exons quantity	mRNAs	exons quantity
MSTRG.1.1	364	ENSRNOT00000000008	3260		MSTRG.1.1	2	ENSRNOT00000000008	17
MSTRG.100000.1	769	ENSRNOT00000000009	1747		MSTRG.100000.1	2	ENSRNOT00000000009	4
MSTRG.100003.1	3144	ENSRNOT00000000010	1361		MSTRG.100003.1	2	ENSRNOT00000000010	12
MSTRG.100003.2	1946	ENSRNOT00000000011	2444		MSTRG.100003.2	3	ENSRNOT00000000011	3
MSTRG.100041.1	642	ENSRNOT00000000013	993		MSTRG.100041.1	2	ENSRNOT00000000013	2
MSTRG.100043.1	3390	ENSRNOT00000000018	1280		MSTRG.100043.1	2	ENSRNOT00000000018	5
MSTRG.100059.1	1082	ENSRNOT00000000025	1062		MSTRG.100059.1	3	ENSRNOT00000000025	4
MSTRG.100062.1	325	ENSRNOT00000000026	2653		MSTRG.100062.1	2	ENSRNOT00000000026	16
MSTRG.100065.1	2045	ENSRNOT00000000036	3681		MSTRG.100065.1	3	ENSRNOT00000000036	5
MSTRG.100073.1	9772	ENSRNOT00000000037	4385		MSTRG.100073.1	3	ENSRNOT00000000037	6
MSTRG.100073.2	7025	ENSRNOT00000000039	2875		MSTRG.100073.2	3	ENSRNOT00000000039	7
MSTRG.100093.1	3948	ENSRNOT00000000040	645		MSTRG.100093.1	2	ENSRNOT00000000040	5
MSTRG.100158.1	1166	ENSRNOT00000000041	3199		MSTRG.100158.1	2	ENSRNOT00000000041	5
MSTRG.100179.1	1047	ENSRNOT00000000047	3711		MSTRG.100179.1	2	ENSRNOT00000000047	3
MSTRG.100179.2	1356	ENSRNOT00000000048	2582		MSTRG.100179.2	2	ENSRNOT00000000048	14
MSTRG.100182.1	12726	ENSRNOT00000000049	2410		MSTRG.100182.1	2	ENSRNOT00000000049	15
MSTRG.100182.10	2528	ENSRNOT00000000050	2259		MSTRG.100182.10	3	ENSRNOT00000000050	11
MSTRG.100182.12	2447	ENSRNOT00000000052	1810		MSTRG.100182.12	3	ENSRNOT00000000052	10
MSTRG.100182.3	12750	ENSRNOT00000000053	1352		MSTRG.100182.3	6	ENSRNOT00000000053	6
MSTRG.100182.4	16119	ENSRNOT00000000058	1071		MSTRG.100182.4	3	ENSRNOT00000000058	2
MSTRG.100182.5	7356	ENSRNOT00000000059	1252		MSTRG.100182.5	3	ENSRNOT00000000059	6
MSTRG.100182.9	8492	ENSRNOT00000000060	1997		MSTRG.100182.9	3	ENSRNOT00000000060	5
MSTRG.100188.1	203	ENSRNOT00000000064	4453		MSTRG.100188.1	2	ENSRNOT00000000064	28
MSTRG.100207.1	268	ENSRNOT00000000071	1442		MSTRG.100207.1	2	ENSRNOT00000000071	11
MSTRG.100281.1	649	ENSRNOT00000000072	289		MSTRG.100281.1	2	ENSRNOT00000000072	4
MSTRG.100302.1	672	ENSRNOT00000000074	1497		MSTRG.100302.1	2	ENSRNOT00000000074	5
MSTRG.100328.1	1276	ENSRNOT00000000077	2772		MSTRG.100328.1	2	ENSRNOT00000000077	22
MSTRG.100426.1	416	ENSRNOT00000000078	2596		MSTRG.100426.1	2	ENSRNOT00000000078	13
MSTRG.100427.1	1576	ENSRNOT00000000079	1499		MSTRG.100427.1	2	ENSRNOT00000000079	9
MSTRG.100427.2	1330	ENSRNOT00000000080	3007		MSTRG.100427.2	3	ENSRNOT00000000080	3
MSTRG.100428.1	2988	ENSRNOT00000000083	921		MSTRG.100428.1	2	ENSRNOT00000000083	6
MSTRG.100430.1	259	ENSRNOT00000000086	2549		MSTRG.100430.1	2	ENSRNOT00000000086	15
MSTRG.100433.1	294	ENSRNOT00000000092	1467		MSTRG.100433.1	2	ENSRNOT00000000092	20
MSTRG.100450.1	282	ENSRNOT00000000101	1653		MSTRG.100450.1	2	ENSRNOT00000000101	3
MSTRG.100461.1	1655	ENSRNOT00000000102	5655		MSTRG.100461.1	2	ENSRNOT00000000102	5
MSTRG.100467.1	382	ENSRNOT00000000106	1786		MSTRG.100467.1	3	ENSRNOT00000000106	14
MSTRG.100470.1	468	ENSRNOT00000000107	1980		MSTRG.100470.1	3	ENSRNOT00000000107	9
MSTRG.100475.1	389	ENSRNOT00000000109	552		MSTRG.100475.1	2	ENSRNOT00000000109	4
MSTRG.100500.1	2847	ENSRNOT00000000110	2095		MSTRG.100500.1	2	ENSRNOT00000000110	9
MSTRG.100511.1	2720	ENSRNOT00000000116	2115		MSTRG.100511.1	2	ENSRNOT00000000116	6
MSTRG.100518.1	1364	ENSRNOT00000000117	900		MSTRG.100518.1	2	ENSRNOT00000000117	4
MSTRG.100521.1	2847	ENSRNOT00000000120	1182		MSTRG.100521.1	2	ENSRNOT00000000120	9
MSTRG.100548.1	2374	ENSRNOT00000000121	639		MSTRG.100548.1	2	ENSRNOT00000000121	3
MSTRG.100602.1	819	ENSRNOT00000000123	552		MSTRG.100602.1	2	ENSRNOT00000000123	4
MSTRG.100622.1	8774	ENSRNOT00000000124	3977		MSTRG.100622.1	3	ENSRNOT00000000124	2
MSTRG.100674.1	2705	ENSRNOT00000000125	2836		MSTRG.100674.1	2	ENSRNOT00000000125	4
MSTRG.100682.1	843	ENSRNOT00000000133	2409		MSTRG.100682.1	3	ENSRNOT00000000133	4
MSTRG.100711.1	2409	ENSRNOT00000000134	1685		MSTRG.100711.1	2	ENSRNOT00000000134	7
MSTRG.100721.2	4464	ENSRNOT00000000136	243		MSTRG.100721.2	2	ENSRNOT00000000136	1
MSTRG.100726.1	269	ENSRNOT00000000139	1626		MSTRG.100726.1	2	ENSRNOT00000000139	14
MSTRG.100727.1	538	ENSRNOT00000000141	1890		MSTRG.100727.1	2	ENSRNOT00000000141	10
MSTRG.100727.2	629	ENSRNOT00000000142	2524		MSTRG.100727.2	2	ENSRNOT00000000142	5
MSTRG.100727.3	1684	ENSRNOT00000000146	1521		MSTRG.100727.3	2	ENSRNOT00000000146	5
MSTRG.100754.1	2343	ENSRNOT00000000149	1091		MSTRG.100754.1	2	ENSRNOT00000000149	6
MSTRG.100755.1	2230	ENSRNOT00000000155	2735		MSTRG.100755.1	2	ENSRNOT00000000155	14
MSTRG.100763.1	740	ENSRNOT00000000157	2046		MSTRG.100763.1	2	ENSRNOT00000000157	11
MSTRG.100845.1	3432	ENSRNOT00000000158	213		MSTRG.100845.1	2	ENSRNOT00000000158	4
MSTRG.100849.1	459	ENSRNOT00000000162	1868		MSTRG.100849.1	2	ENSRNOT00000000162	12
MSTRG.100871.1	1032	ENSRNOT00000000163	922		MSTRG.100871.1	2	ENSRNOT00000000163	9
MSTRG.100888.1	1224	ENSRNOT00000000167	1648		MSTRG.100888.1	2	ENSRNOT00000000167	2
MSTRG.100902.1	503	ENSRNOT00000000168	2848		MSTRG.100902.1	2	ENSRNOT00000000168	23
MSTRG.100910.1	230	ENSRNOT00000000169	5172		MSTRG.100910.1	2	ENSRNOT00000000169	36
MSTRG.100929.1	9033	ENSRNOT00000000170	2566		MSTRG.100929.1	2	ENSRNOT00000000170	4
MSTRG.100930.1	255	ENSRNOT00000000172	1516		MSTRG.100930.1	2	ENSRNOT00000000172	5
MSTRG.100942.1	377	ENSRNOT00000000173	831		MSTRG.100942.1	2	ENSRNOT00000000173	1
MSTRG.100960.1	238	ENSRNOT00000000174	3473		MSTRG.100960.1	3	ENSRNOT00000000174	16
MSTRG.101043.1	4356	ENSRNOT00000000177	1747		MSTRG.101043.1	2	ENSRNOT00000000177	9
MSTRG.1011.1	3250	ENSRNOT00000000178	1707		MSTRG.1011.1	2	ENSRNOT00000000178	14
MSTRG.101117.1	1007	ENSRNOT00000000180	1757		MSTRG.101117.1	2	ENSRNOT00000000180	10
MSTRG.101169.1	208	ENSRNOT00000000181	2528		MSTRG.101169.1	2	ENSRNOT00000000181	9
MSTRG.1012.1	2637	ENSRNOT00000000184	5408		MSTRG.1012.1	2	ENSRNOT00000000184	7
MSTRG.101208.1	229	ENSRNOT00000000193	1610		MSTRG.101208.1	2	ENSRNOT00000000193	6
MSTRG.101209.1	717	ENSRNOT00000000199	2386		MSTRG.101209.1	2	ENSRNOT00000000199	2
MSTRG.101235.1	1939	ENSRNOT00000000200	2999		MSTRG.101235.1	5	ENSRNOT00000000200	19
MSTRG.101235.2	267	ENSRNOT00000000201	1217		MSTRG.101235.2	2	ENSRNOT00000000201	2
MSTRG.101284.1	912	ENSRNOT00000000203	3333		MSTRG.101284.1	2	ENSRNOT00000000203	14
MSTRG.101284.2	1781	ENSRNOT00000000205	2196		MSTRG.101284.2	2	ENSRNOT00000000205	4
MSTRG.101285.1	2125	ENSRNOT00000000206	2584		MSTRG.101285.1	2	ENSRNOT00000000206	11
MSTRG.101291.1	718	ENSRNOT00000000211	3785		MSTRG.101291.1	2	ENSRNOT00000000211	19
MSTRG.1013.1	4887	ENSRNOT00000000212	2863		MSTRG.1013.1	2	ENSRNOT00000000212	10
MSTRG.101333.1	4187	ENSRNOT00000000215	354		MSTRG.101333.1	2	ENSRNOT00000000215	3
MSTRG.101347.2	1326	ENSRNOT00000000239	3033		MSTRG.101347.2	2	ENSRNOT00000000239	7
MSTRG.101369.1	1243	ENSRNOT00000000246	2158		MSTRG.101369.1	2	ENSRNOT00000000246	11
MSTRG.101375.1	2242	ENSRNOT00000000248	1683		MSTRG.101375.1	3	ENSRNOT00000000248	4
MSTRG.101375.2	2190	ENSRNOT00000000249	4424		MSTRG.101375.2	4	ENSRNOT00000000249	10
MSTRG.101375.3	6352	ENSRNOT00000000253	1750		MSTRG.101375.3	2	ENSRNOT00000000253	11
MSTRG.101375.4	2187	ENSRNOT00000000254	1179		MSTRG.101375.4	2	ENSRNOT00000000254	10
MSTRG.101379.1	222	ENSRNOT00000000256	850		MSTRG.101379.1	2	ENSRNOT00000000256	3
MSTRG.101471.1	4573	ENSRNOT00000000258	1789		MSTRG.101471.1	3	ENSRNOT00000000258	13
MSTRG.101483.2	619	ENSRNOT00000000263	2938		MSTRG.101483.2	3	ENSRNOT00000000263	9
MSTRG.101525.1	298	ENSRNOT00000000264	2885		MSTRG.101525.1	2	ENSRNOT00000000264	13
MSTRG.101565.2	1583	ENSRNOT00000000266	903		MSTRG.101565.2	2	ENSRNOT00000000266	5
MSTRG.101627.1	3329	ENSRNOT00000000275	2303		MSTRG.101627.1	2	ENSRNOT00000000275	18
MSTRG.101627.2	408	ENSRNOT00000000279	1935		MSTRG.101627.2	3	ENSRNOT00000000279	8
MSTRG.101636.1	221	ENSRNOT00000000281	3130		MSTRG.101636.1	2	ENSRNOT00000000281	12
MSTRG.101644.1	400	ENSRNOT00000000299	1128		MSTRG.101644.1	2	ENSRNOT00000000299	5
MSTRG.101644.2	1264	ENSRNOT00000000302	6104		MSTRG.101644.2	2	ENSRNOT00000000302	12
MSTRG.101665.1	1141	ENSRNOT00000000304	2994		MSTRG.101665.1	3	ENSRNOT00000000304	9
MSTRG.101694.5	1503	ENSRNOT00000000306	1715		MSTRG.101694.5	2	ENSRNOT00000000306	9
MSTRG.101704.1	7891	ENSRNOT00000000308	1726		MSTRG.101704.1	2	ENSRNOT00000000308	10
MSTRG.101706.1	771	ENSRNOT00000000312	972		MSTRG.101706.1	2	ENSRNOT00000000312	8
MSTRG.101744.1	571	ENSRNOT00000000313	3313		MSTRG.101744.1	2	ENSRNOT00000000313	11
MSTRG.101755.1	397	ENSRNOT00000000325	2650		MSTRG.101755.1	2	ENSRNOT00000000325	2
MSTRG.101757.1	600	ENSRNOT00000000327	2827		MSTRG.101757.1	3	ENSRNOT00000000327	4
MSTRG.101757.2	460	ENSRNOT00000000331	2330		MSTRG.101757.2	3	ENSRNOT00000000331	11
MSTRG.101761.1	4051	ENSRNOT00000000334	2822		MSTRG.101761.1	2	ENSRNOT00000000334	6
MSTRG.101795.1	4043	ENSRNOT00000000336	1666		MSTRG.101795.1	2	ENSRNOT00000000336	10
MSTRG.101830.1	433	ENSRNOT00000000337	3536		MSTRG.101830.1	2	ENSRNOT00000000337	24
MSTRG.101830.2	1077	ENSRNOT00000000340	1578		MSTRG.101830.2	3	ENSRNOT00000000340	12
MSTRG.101836.1	287	ENSRNOT00000000343	3342		MSTRG.101836.1	2	ENSRNOT00000000343	23
MSTRG.101846.1	1409	ENSRNOT00000000348	2595		MSTRG.101846.1	2	ENSRNOT00000000348	6
MSTRG.101870.1	439	ENSRNOT00000000351	754		MSTRG.101870.1	3	ENSRNOT00000000351	3
MSTRG.101870.3	635	ENSRNOT00000000352	1846		MSTRG.101870.3	2	ENSRNOT00000000352	2
MSTRG.101870.4	4192	ENSRNOT00000000365	3441		MSTRG.101870.4	2	ENSRNOT00000000365	24
MSTRG.101890.1	2624	ENSRNOT00000000383	4562		MSTRG.101890.1	2	ENSRNOT00000000383	21
MSTRG.101926.1	554	ENSRNOT00000000423	225		MSTRG.101926.1	2	ENSRNOT00000000423	1
MSTRG.101931.1	369	ENSRNOT00000000432	450		MSTRG.101931.1	2	ENSRNOT00000000432	1
MSTRG.101962.1	1529	ENSRNOT00000000434	2027		MSTRG.101962.1	2	ENSRNOT00000000434	9
MSTRG.101962.2	2839	ENSRNOT00000000438	3964		MSTRG.101962.2	2	ENSRNOT00000000438	26
MSTRG.101974.1	3070	ENSRNOT00000000441	2399		MSTRG.101974.1	2	ENSRNOT00000000441	14
MSTRG.102019.1	419	ENSRNOT00000000443	1286		MSTRG.102019.1	2	ENSRNOT00000000443	3
MSTRG.10202.1	3815	ENSRNOT00000000444	2577		MSTRG.10202.1	20	ENSRNOT00000000444	7
MSTRG.102021.1	1293	ENSRNOT00000000446	2521		MSTRG.102021.1	2	ENSRNOT00000000446	15
MSTRG.102022.1	1655	ENSRNOT00000000448	2019		MSTRG.102022.1	2	ENSRNOT00000000448	10
MSTRG.102023.1	942	ENSRNOT00000000451	3033		MSTRG.102023.1	2	ENSRNOT00000000451	6
MSTRG.102024.1	909	ENSRNOT00000000456	1595		MSTRG.102024.1	2	ENSRNOT00000000456	3
MSTRG.102072.1	474	ENSRNOT00000000459	7014		MSTRG.102072.1	2	ENSRNOT00000000459	44
MSTRG.102085.1	522	ENSRNOT00000000462	1515		MSTRG.102085.1	2	ENSRNOT00000000462	11
MSTRG.102122.1	2132	ENSRNOT00000000467	3644		MSTRG.102122.1	2	ENSRNOT00000000467	5
MSTRG.10213.1	267	ENSRNOT00000000468	4084		MSTRG.10213.1	2	ENSRNOT00000000468	7
MSTRG.102149.1	461	ENSRNOT00000000469	2254		MSTRG.102149.1	2	ENSRNOT00000000469	2
MSTRG.102151.1	520	ENSRNOT00000000471	2693		MSTRG.102151.1	2	ENSRNOT00000000471	4
MSTRG.102153.1	246	ENSRNOT00000000474	6390		MSTRG.102153.1	2	ENSRNOT00000000474	23
MSTRG.102155.1	274	ENSRNOT00000000475	3490		MSTRG.102155.1	2	ENSRNOT00000000475	18
MSTRG.102162.1	511	ENSRNOT00000000476	2408		MSTRG.102162.1	3	ENSRNOT00000000476	2
MSTRG.10221.1	2489	ENSRNOT00000000477	2554		MSTRG.10221.1	2	ENSRNOT00000000477	18
MSTRG.102210.1	583	ENSRNOT00000000478	1520		MSTRG.102210.1	2	ENSRNOT00000000478	11
MSTRG.102212.1	755	ENSRNOT00000000481	3912		MSTRG.102212.1	2	ENSRNOT00000000481	28
MSTRG.102213.1	271	ENSRNOT00000000483	1363		MSTRG.102213.1	2	ENSRNOT00000000483	7
MSTRG.102233.1	3375	ENSRNOT00000000492	2663		MSTRG.102233.1	2	ENSRNOT00000000492	17
MSTRG.102238.1	407	ENSRNOT00000000494	1292		MSTRG.102238.1	2	ENSRNOT00000000494	2
MSTRG.102296.2	1640	ENSRNOT00000000495	1921		MSTRG.102296.2	4	ENSRNOT00000000495	4
MSTRG.102315.1	285	ENSRNOT00000000497	1666		MSTRG.102315.1	2	ENSRNOT00000000497	9
MSTRG.102316.1	521	ENSRNOT00000000499	1051		MSTRG.102316.1	2	ENSRNOT00000000499	8
MSTRG.102333.1	594	ENSRNOT00000000500	2034		MSTRG.102333.1	2	ENSRNOT00000000500	7
MSTRG.102341.1	1727	ENSRNOT00000000501	1119		MSTRG.102341.1	2	ENSRNOT00000000501	6
MSTRG.102341.2	1705	ENSRNOT00000000508	1420		MSTRG.102341.2	2	ENSRNOT00000000508	11
MSTRG.102348.1	281	ENSRNOT00000000509	2882		MSTRG.102348.1	3	ENSRNOT00000000509	9
MSTRG.102359.1	239	ENSRNOT00000000510	1299		MSTRG.102359.1	2	ENSRNOT00000000510	4
MSTRG.102417.1	251	ENSRNOT00000000513	6466		MSTRG.102417.1	2	ENSRNOT00000000513	30
MSTRG.102425.1	541	ENSRNOT00000000514	4706		MSTRG.102425.1	3	ENSRNOT00000000514	36
MSTRG.102426.1	920	ENSRNOT00000000522	1175		MSTRG.102426.1	2	ENSRNOT00000000522	6
MSTRG.102459.1	9801	ENSRNOT00000000523	1115		MSTRG.102459.1	2	ENSRNOT00000000523	5
MSTRG.102462.1	1128	ENSRNOT00000000525	1844		MSTRG.102462.1	2	ENSRNOT00000000525	6
MSTRG.102501.1	1335	ENSRNOT00000000526	1246		MSTRG.102501.1	2	ENSRNOT00000000526	6
MSTRG.102526.1	916	ENSRNOT00000000527	2426		MSTRG.102526.1	2	ENSRNOT00000000527	12
MSTRG.102570.1	1171	ENSRNOT00000000528	1072		MSTRG.102570.1	2	ENSRNOT00000000528	6
MSTRG.102584.1	203	ENSRNOT00000000529	2944		MSTRG.102584.1	2	ENSRNOT00000000529	11
MSTRG.102618.1	1323	ENSRNOT00000000532	917		MSTRG.102618.1	2	ENSRNOT00000000532	6
MSTRG.102648.1	224	ENSRNOT00000000535	3624		MSTRG.102648.1	2	ENSRNOT00000000535	12
MSTRG.102655.1	279	ENSRNOT00000000541	1952		MSTRG.102655.1	2	ENSRNOT00000000541	8
MSTRG.102677.1	2937	ENSRNOT00000000542	963		MSTRG.102677.1	4	ENSRNOT00000000542	9
MSTRG.102804.1	500	ENSRNOT00000000543	1713		MSTRG.102804.1	2	ENSRNOT00000000543	7
MSTRG.10281.1	1862	ENSRNOT00000000549	3287		MSTRG.10281.1	2	ENSRNOT00000000549	20
MSTRG.102835.1	1344	ENSRNOT00000000550	1570		MSTRG.102835.1	2	ENSRNOT00000000550	1
MSTRG.102835.2	220	ENSRNOT00000000552	2251		MSTRG.102835.2	2	ENSRNOT00000000552	15
MSTRG.102853.1	1207	ENSRNOT00000000553	584		MSTRG.102853.1	2	ENSRNOT00000000553	5
MSTRG.102865.1	1056	ENSRNOT00000000554	2869		MSTRG.102865.1	2	ENSRNOT00000000554	18
MSTRG.10287.1	581	ENSRNOT00000000558	2571		MSTRG.10287.1	5	ENSRNOT00000000558	2
MSTRG.102876.2	389	ENSRNOT00000000559	2453		MSTRG.102876.2	2	ENSRNOT00000000559	8
MSTRG.102876.3	421	ENSRNOT00000000568	646		MSTRG.102876.3	2	ENSRNOT00000000568	6
MSTRG.102946.1	2615	ENSRNOT00000000574	2787		MSTRG.102946.1	2	ENSRNOT00000000574	2
MSTRG.102946.2	2550	ENSRNOT00000000576	1931		MSTRG.102946.2	2	ENSRNOT00000000576	6
MSTRG.102970.1	394	ENSRNOT00000000577	1396		MSTRG.102970.1	2	ENSRNOT00000000577	6
MSTRG.102976.1	852	ENSRNOT00000000580	324		MSTRG.102976.1	2	ENSRNOT00000000580	4
MSTRG.102986.1	1505	ENSRNOT00000000583	1729		MSTRG.102986.1	2	ENSRNOT00000000583	7
MSTRG.103020.1	1986	ENSRNOT00000000586	1072		MSTRG.103020.1	2	ENSRNOT00000000586	7
MSTRG.103041.1	349	ENSRNOT00000000593	2985		MSTRG.103041.1	2	ENSRNOT00000000593	22
MSTRG.103058.1	817	ENSRNOT00000000595	2489		MSTRG.103058.1	2	ENSRNOT00000000595	14
MSTRG.103101.1	7894	ENSRNOT00000000597	2478		MSTRG.103101.1	2	ENSRNOT00000000597	11
MSTRG.10311.1	2053	ENSRNOT00000000599	1824		MSTRG.10311.1	2	ENSRNOT00000000599	6
MSTRG.10311.2	1092	ENSRNOT00000000603	715		MSTRG.10311.2	2	ENSRNOT00000000603	6
MSTRG.103155.1	731	ENSRNOT00000000607	5874		MSTRG.103155.1	4	ENSRNOT00000000607	13
MSTRG.103178.1	1645	ENSRNOT00000000609	1269		MSTRG.103178.1	2	ENSRNOT00000000609	6
MSTRG.103182.1	3597	ENSRNOT00000000611	482		MSTRG.103182.1	2	ENSRNOT00000000611	3
MSTRG.103186.1	1284	ENSRNOT00000000612	1968		MSTRG.103186.1	5	ENSRNOT00000000612	18
MSTRG.103186.2	626	ENSRNOT00000000617	3426		MSTRG.103186.2	2	ENSRNOT00000000617	12
MSTRG.103187.1	597	ENSRNOT00000000618	3131		MSTRG.103187.1	3	ENSRNOT00000000618	12
MSTRG.103236.1	500	ENSRNOT00000000621	1868		MSTRG.103236.1	2	ENSRNOT00000000621	12
MSTRG.103275.1	2127	ENSRNOT00000000623	156		MSTRG.103275.1	2	ENSRNOT00000000623	2
MSTRG.103275.2	3849	ENSRNOT00000000624	1257		MSTRG.103275.2	3	ENSRNOT00000000624	7
MSTRG.103298.1	718	ENSRNOT00000000627	2884		MSTRG.103298.1	2	ENSRNOT00000000627	6
MSTRG.103314.1	1539	ENSRNOT00000000628	1860		MSTRG.103314.1	2	ENSRNOT00000000628	2
MSTRG.103325.1	6001	ENSRNOT00000000629	4311		MSTRG.103325.1	2	ENSRNOT00000000629	21
MSTRG.103326.1	822	ENSRNOT00000000631	1256		MSTRG.103326.1	2	ENSRNOT00000000631	9
MSTRG.103334.1	762	ENSRNOT00000000632	1880		MSTRG.103334.1	2	ENSRNOT00000000632	7
MSTRG.103334.2	333	ENSRNOT00000000635	1782		MSTRG.103334.2	2	ENSRNOT00000000635	12
MSTRG.103349.1	3532	ENSRNOT00000000637	1299		MSTRG.103349.1	5	ENSRNOT00000000637	6
MSTRG.103349.2	3409	ENSRNOT00000000639	911		MSTRG.103349.2	4	ENSRNOT00000000639	4
MSTRG.103349.3	3223	ENSRNOT00000000640	3718		MSTRG.103349.3	3	ENSRNOT00000000640	24
MSTRG.103349.4	2429	ENSRNOT00000000649	1954		MSTRG.103349.4	4	ENSRNOT00000000649	11
MSTRG.103387.1	904	ENSRNOT00000000650	1045		MSTRG.103387.1	2	ENSRNOT00000000650	6
MSTRG.103397.1	6285	ENSRNOT00000000651	14182		MSTRG.103397.1	2	ENSRNOT00000000651	109
MSTRG.103398.1	2411	ENSRNOT00000000653	4567		MSTRG.103398.1	2	ENSRNOT00000000653	8
MSTRG.103399.1	4716	ENSRNOT00000000657	2685		MSTRG.103399.1	2	ENSRNOT00000000657	12
MSTRG.103400.1	3294	ENSRNOT00000000658	1986		MSTRG.103400.1	2	ENSRNOT00000000658	1
MSTRG.103401.1	3674	ENSRNOT00000000660	2559		MSTRG.103401.1	2	ENSRNOT00000000660	1
MSTRG.10342.1	1889	ENSRNOT00000000661	1489		MSTRG.10342.1	2	ENSRNOT00000000661	1
MSTRG.103430.1	376	ENSRNOT00000000662	1234		MSTRG.103430.1	2	ENSRNOT00000000662	2
MSTRG.103431.1	2781	ENSRNOT00000000672	2034		MSTRG.103431.1	2	ENSRNOT00000000672	3
MSTRG.103447.1	628	ENSRNOT00000000673	2625		MSTRG.103447.1	3	ENSRNOT00000000673	7
MSTRG.103483.1	743	ENSRNOT00000000674	1310		MSTRG.103483.1	2	ENSRNOT00000000674	11
MSTRG.103483.2	741	ENSRNOT00000000675	1296		MSTRG.103483.2	2	ENSRNOT00000000675	3
MSTRG.103483.3	739	ENSRNOT00000000676	3034		MSTRG.103483.3	2	ENSRNOT00000000676	5
MSTRG.103484.1	1110	ENSRNOT00000000681	2518		MSTRG.103484.1	2	ENSRNOT00000000681	4
MSTRG.103485.1	382	ENSRNOT00000000683	1062		MSTRG.103485.1	2	ENSRNOT00000000683	8
MSTRG.103486.1	483	ENSRNOT00000000687	929		MSTRG.103486.1	2	ENSRNOT00000000687	4
MSTRG.103489.1	438	ENSRNOT00000000689	3952		MSTRG.103489.1	2	ENSRNOT00000000689	6
MSTRG.103489.2	438	ENSRNOT00000000696	2568		MSTRG.103489.2	2	ENSRNOT00000000696	14
MSTRG.103489.3	484	ENSRNOT00000000697	5573		MSTRG.103489.3	2	ENSRNOT00000000697	2
MSTRG.103537.1	891	ENSRNOT00000000700	384		MSTRG.103537.1	2	ENSRNOT00000000700	3
MSTRG.103543.1	215	ENSRNOT00000000702	1168		MSTRG.103543.1	2	ENSRNOT00000000702	4
MSTRG.103563.1	2717	ENSRNOT00000000707	4181		MSTRG.103563.1	2	ENSRNOT00000000707	2
MSTRG.103683.1	4777	ENSRNOT00000000708	948		MSTRG.103683.1	2	ENSRNOT00000000708	2
MSTRG.103684.1	2065	ENSRNOT00000000710	1268		MSTRG.103684.1	2	ENSRNOT00000000710	5
MSTRG.103877.1	1581	ENSRNOT00000000713	5776		MSTRG.103877.1	2	ENSRNOT00000000713	13
MSTRG.103878.1	1357	ENSRNOT00000000715	3170		MSTRG.103878.1	2	ENSRNOT00000000715	8
MSTRG.10388.1	350	ENSRNOT00000000716	1560		MSTRG.10388.1	2	ENSRNOT00000000716	6
MSTRG.103897.1	589	ENSRNOT00000000717	1250		MSTRG.103897.1	3	ENSRNOT00000000717	10
MSTRG.103897.2	1670	ENSRNOT00000000718	2481		MSTRG.103897.2	2	ENSRNOT00000000718	6
MSTRG.103899.1	2707	ENSRNOT00000000720	1287		MSTRG.103899.1	2	ENSRNOT00000000720	5
MSTRG.103938.1	1374	ENSRNOT00000000728	2053		MSTRG.103938.1	3	ENSRNOT00000000728	9
MSTRG.104018.1	951	ENSRNOT00000000733	3552		MSTRG.104018.1	4	ENSRNOT00000000733	14
MSTRG.104025.1	3048	ENSRNOT00000000735	2509		MSTRG.104025.1	3	ENSRNOT00000000735	5
MSTRG.104025.2	1739	ENSRNOT00000000737	5947		MSTRG.104025.2	3	ENSRNOT00000000737	37
MSTRG.104026.1	2070	ENSRNOT00000000742	2178		MSTRG.104026.1	3	ENSRNOT00000000742	14
MSTRG.104026.2	231	ENSRNOT00000000743	3043		MSTRG.104026.2	2	ENSRNOT00000000743	6
MSTRG.10405.1	1954	ENSRNOT00000000745	798		MSTRG.10405.1	5	ENSRNOT00000000745	1
MSTRG.104080.1	471	ENSRNOT00000000748	5389		MSTRG.104080.1	2	ENSRNOT00000000748	6
MSTRG.104099.1	251	ENSRNOT00000000749	727		MSTRG.104099.1	2	ENSRNOT00000000749	3
MSTRG.10411.1	4267	ENSRNOT00000000750	1360		MSTRG.10411.1	2	ENSRNOT00000000750	7
MSTRG.104124.1	706	ENSRNOT00000000753	1520		MSTRG.104124.1	2	ENSRNOT00000000753	7
MSTRG.104124.2	421	ENSRNOT00000000754	3226		MSTRG.104124.2	2	ENSRNOT00000000754	20
MSTRG.10413.1	787	ENSRNOT00000000756	1240		MSTRG.10413.1	2	ENSRNOT00000000756	11
MSTRG.104132.1	855	ENSRNOT00000000767	3069		MSTRG.104132.1	2	ENSRNOT00000000767	15
MSTRG.104140.1	1657	ENSRNOT00000000772	590		MSTRG.104140.1	2	ENSRNOT00000000772	3
MSTRG.104150.1	1021	ENSRNOT00000000780	456		MSTRG.104150.1	2	ENSRNOT00000000780	5
MSTRG.104150.2	255	ENSRNOT00000000783	1187		MSTRG.104150.2	2	ENSRNOT00000000783	8
MSTRG.104190.1	4727	ENSRNOT00000000784	5088		MSTRG.104190.1	2	ENSRNOT00000000784	12
MSTRG.104214.1	2608	ENSRNOT00000000785	1283		MSTRG.104214.1	2	ENSRNOT00000000785	8
MSTRG.104228.1	1663	ENSRNOT00000000792	3233		MSTRG.104228.1	3	ENSRNOT00000000792	2
MSTRG.104229.1	4767	ENSRNOT00000000794	1758		MSTRG.104229.1	2	ENSRNOT00000000794	4
MSTRG.104229.2	1862	ENSRNOT00000000804	8363		MSTRG.104229.2	2	ENSRNOT00000000804	26
MSTRG.104229.3	8242	ENSRNOT00000000812	4907		MSTRG.104229.3	2	ENSRNOT00000000812	9
MSTRG.104229.4	7940	ENSRNOT00000000814	4654		MSTRG.104229.4	3	ENSRNOT00000000814	30
MSTRG.104232.1	2105	ENSRNOT00000000817	909		MSTRG.104232.1	2	ENSRNOT00000000817	9
MSTRG.104234.1	348	ENSRNOT00000000821	7380		MSTRG.104234.1	2	ENSRNOT00000000821	53
MSTRG.10427.1	1209	ENSRNOT00000000824	2343		MSTRG.10427.1	3	ENSRNOT00000000824	13
MSTRG.104277.15	3668	ENSRNOT00000000826	741		MSTRG.104277.15	2	ENSRNOT00000000826	7
MSTRG.104282.1	1119	ENSRNOT00000000828	3499		MSTRG.104282.1	2	ENSRNOT00000000828	14
MSTRG.104283.1	438	ENSRNOT00000000831	1744		MSTRG.104283.1	2	ENSRNOT00000000831	7
MSTRG.104284.1	1047	ENSRNOT00000000874	2337		MSTRG.104284.1	2	ENSRNOT00000000874	16
MSTRG.104297.1	907	ENSRNOT00000000886	3412		MSTRG.104297.1	5	ENSRNOT00000000886	11
MSTRG.104377.1	336	ENSRNOT00000000888	1266		MSTRG.104377.1	3	ENSRNOT00000000888	2
MSTRG.104377.2	280	ENSRNOT00000000889	2167		MSTRG.104377.2	2	ENSRNOT00000000889	2
MSTRG.104377.3	280	ENSRNOT00000000890	924		MSTRG.104377.3	2	ENSRNOT00000000890	5
MSTRG.104382.1	652	ENSRNOT00000000891	3782		MSTRG.104382.1	2	ENSRNOT00000000891	19
MSTRG.104386.1	586	ENSRNOT00000000893	2530		MSTRG.104386.1	2	ENSRNOT00000000893	2
MSTRG.104390.1	1049	ENSRNOT00000000898	5620		MSTRG.104390.1	2	ENSRNOT00000000898	25
MSTRG.104393.3	253	ENSRNOT00000000904	2377		MSTRG.104393.3	2	ENSRNOT00000000904	6
MSTRG.104409.1	434	ENSRNOT00000000905	2356		MSTRG.104409.1	2	ENSRNOT00000000905	6
MSTRG.104410.1	434	ENSRNOT00000000907	1401		MSTRG.104410.1	2	ENSRNOT00000000907	1
MSTRG.104416.1	369	ENSRNOT00000000909	4291		MSTRG.104416.1	2	ENSRNOT00000000909	3
MSTRG.104416.2	369	ENSRNOT00000000911	1474		MSTRG.104416.2	2	ENSRNOT00000000911	3
MSTRG.104427.1	684	ENSRNOT00000000953	903		MSTRG.104427.1	2	ENSRNOT00000000953	2
MSTRG.104433.1	469	ENSRNOT00000000955	1300		MSTRG.104433.1	3	ENSRNOT00000000955	6
MSTRG.104504.1	365	ENSRNOT00000000973	966		MSTRG.104504.1	4	ENSRNOT00000000973	1
MSTRG.104504.2	345	ENSRNOT00000000974	945		MSTRG.104504.2	3	ENSRNOT00000000974	1
MSTRG.104524.1	1068	ENSRNOT00000000976	963		MSTRG.104524.1	2	ENSRNOT00000000976	1
MSTRG.104536.1	486	ENSRNOT00000000986	1009		MSTRG.104536.1	2	ENSRNOT00000000986	1
MSTRG.10471.1	221	ENSRNOT00000000990	1322		MSTRG.10471.1	2	ENSRNOT00000000990	7
MSTRG.104744.1	248	ENSRNOT00000000992	943		MSTRG.104744.1	2	ENSRNOT00000000992	1
MSTRG.10475.1	546	ENSRNOT00000000995	674		MSTRG.10475.1	2	ENSRNOT00000000995	2
MSTRG.104804.1	242	ENSRNOT00000000996	939		MSTRG.104804.1	2	ENSRNOT00000000996	1
MSTRG.104808.1	490	ENSRNOT00000001008	1577		MSTRG.104808.1	2	ENSRNOT00000001008	8
MSTRG.104845.1	1784	ENSRNOT00000001011	924		MSTRG.104845.1	2	ENSRNOT00000001011	3
MSTRG.104846.1	2415	ENSRNOT00000001012	641		MSTRG.104846.1	2	ENSRNOT00000001012	5
MSTRG.104865.1	667	ENSRNOT00000001013	1578		MSTRG.104865.1	4	ENSRNOT00000001013	3
MSTRG.104865.2	1279	ENSRNOT00000001014	2001		MSTRG.104865.2	2	ENSRNOT00000001014	4
MSTRG.10487.1	297	ENSRNOT00000001016	2339		MSTRG.10487.1	3	ENSRNOT00000001016	7
MSTRG.104957.1	247	ENSRNOT00000001017	1444		MSTRG.104957.1	2	ENSRNOT00000001017	7
MSTRG.104973.1	366	ENSRNOT00000001019	3197		MSTRG.104973.1	2	ENSRNOT00000001019	8
MSTRG.104978.1	610	ENSRNOT00000001021	2906		MSTRG.104978.1	2	ENSRNOT00000001021	7
MSTRG.104981.1	219	ENSRNOT00000001024	521		MSTRG.104981.1	2	ENSRNOT00000001024	5
MSTRG.105014.1	1926	ENSRNOT00000001035	1810		MSTRG.105014.1	6	ENSRNOT00000001035	8
MSTRG.105041.1	317	ENSRNOT00000001036	1692		MSTRG.105041.1	2	ENSRNOT00000001036	8
MSTRG.105048.3	382	ENSRNOT00000001044	9177		MSTRG.105048.3	3	ENSRNOT00000001044	30
MSTRG.105049.1	456	ENSRNOT00000001049	3137		MSTRG.105049.1	2	ENSRNOT00000001049	24
MSTRG.105064.1	1915	ENSRNOT00000001050	1512		MSTRG.105064.1	3	ENSRNOT00000001050	1
MSTRG.105064.2	1844	ENSRNOT00000001051	3910		MSTRG.105064.2	3	ENSRNOT00000001051	39
MSTRG.105064.3	405	ENSRNOT00000001054	3127		MSTRG.105064.3	3	ENSRNOT00000001054	2
MSTRG.105065.1	734	ENSRNOT00000001058	1062		MSTRG.105065.1	2	ENSRNOT00000001058	7
MSTRG.105071.1	757	ENSRNOT00000001059	2545		MSTRG.105071.1	2	ENSRNOT00000001059	12
MSTRG.105072.1	268	ENSRNOT00000001065	1424		MSTRG.105072.1	2	ENSRNOT00000001065	13
MSTRG.105075.3	4470	ENSRNOT00000001066	1493		MSTRG.105075.3	3	ENSRNOT00000001066	10
MSTRG.105085.1	1626	ENSRNOT00000001075	1495		MSTRG.105085.1	3	ENSRNOT00000001075	6
MSTRG.105105.1	2750	ENSRNOT00000001077	1179		MSTRG.105105.1	2	ENSRNOT00000001077	6
MSTRG.105105.2	615	ENSRNOT00000001079	833		MSTRG.105105.2	2	ENSRNOT00000001079	4
MSTRG.105136.1	3129	ENSRNOT00000001081	1782		MSTRG.105136.1	2	ENSRNOT00000001081	8
MSTRG.105139.1	1733	ENSRNOT00000001084	2632		MSTRG.105139.1	2	ENSRNOT00000001084	4
MSTRG.105145.1	1425	ENSRNOT00000001085	1441		MSTRG.105145.1	2	ENSRNOT00000001085	4
MSTRG.105160.1	228	ENSRNOT00000001092	6588		MSTRG.105160.1	2	ENSRNOT00000001092	23
MSTRG.105175.1	210	ENSRNOT00000001093	4287		MSTRG.105175.1	2	ENSRNOT00000001093	6
MSTRG.105214.5	29149	ENSRNOT00000001098	1697		MSTRG.105214.5	3	ENSRNOT00000001098	13
MSTRG.105217.1	700	ENSRNOT00000001099	1098		MSTRG.105217.1	3	ENSRNOT00000001099	2
MSTRG.105220.1	2875	ENSRNOT00000001103	1644		MSTRG.105220.1	3	ENSRNOT00000001103	14
MSTRG.105336.1	218	ENSRNOT00000001108	1168		MSTRG.105336.1	3	ENSRNOT00000001108	3
MSTRG.105340.1	579	ENSRNOT00000001110	1687		MSTRG.105340.1	2	ENSRNOT00000001110	4
MSTRG.105363.1	353	ENSRNOT00000001111	1341		MSTRG.105363.1	2	ENSRNOT00000001111	4
MSTRG.105373.1	3491	ENSRNOT00000001113	1458		MSTRG.105373.1	2	ENSRNOT00000001113	4
MSTRG.105374.1	400	ENSRNOT00000001114	1461		MSTRG.105374.1	2	ENSRNOT00000001114	3
MSTRG.105431.1	953	ENSRNOT00000001115	1700		MSTRG.105431.1	2	ENSRNOT00000001115	11
MSTRG.105449.1	221	ENSRNOT00000001118	1315		MSTRG.105449.1	2	ENSRNOT00000001118	7
MSTRG.105501.1	395	ENSRNOT00000001119	381		MSTRG.105501.1	2	ENSRNOT00000001119	3
MSTRG.105564.1	257	ENSRNOT00000001120	633		MSTRG.105564.1	2	ENSRNOT00000001120	3
MSTRG.10558.1	371	ENSRNOT00000001122	686		MSTRG.10558.1	2	ENSRNOT00000001122	3
MSTRG.105580.1	2531	ENSRNOT00000001123	928		MSTRG.105580.1	2	ENSRNOT00000001123	7
MSTRG.105587.2	1757	ENSRNOT00000001124	1407		MSTRG.105587.2	2	ENSRNOT00000001124	3
MSTRG.105589.1	894	ENSRNOT00000001126	760		MSTRG.105589.1	2	ENSRNOT00000001126	6
MSTRG.10559.1	1270	ENSRNOT00000001129	3575		MSTRG.10559.1	2	ENSRNOT00000001129	24
MSTRG.105590.1	364	ENSRNOT00000001133	6656		MSTRG.105590.1	2	ENSRNOT00000001133	30
MSTRG.105596.2	296	ENSRNOT00000001135	649		MSTRG.105596.2	2	ENSRNOT00000001135	6
MSTRG.105611.12	2811	ENSRNOT00000001138	744		MSTRG.105611.12	3	ENSRNOT00000001138	7
MSTRG.105616.1	1141	ENSRNOT00000001139	938		MSTRG.105616.1	2	ENSRNOT00000001139	4
MSTRG.105617.1	1663	ENSRNOT00000001146	951		MSTRG.105617.1	2	ENSRNOT00000001146	4
MSTRG.105618.1	5981	ENSRNOT00000001153	2976		MSTRG.105618.1	2	ENSRNOT00000001153	17
MSTRG.105618.2	36876	ENSRNOT00000001154	1978		MSTRG.105618.2	2	ENSRNOT00000001154	9
MSTRG.105619.1	1551	ENSRNOT00000001158	2786		MSTRG.105619.1	2	ENSRNOT00000001158	22
MSTRG.105620.1	8274	ENSRNOT00000001160	3994		MSTRG.105620.1	2	ENSRNOT00000001160	30
MSTRG.105621.1	13032	ENSRNOT00000001162	2584		MSTRG.105621.1	2	ENSRNOT00000001162	5
MSTRG.105746.1	4651	ENSRNOT00000001163	609		MSTRG.105746.1	2	ENSRNOT00000001163	2
MSTRG.105768.1	299	ENSRNOT00000001164	2679		MSTRG.105768.1	2	ENSRNOT00000001164	3
MSTRG.105821.1	793	ENSRNOT00000001169	2122		MSTRG.105821.1	2	ENSRNOT00000001169	5
MSTRG.105823.1	843	ENSRNOT00000001174	2244		MSTRG.105823.1	2	ENSRNOT00000001174	21
MSTRG.105824.1	1835	ENSRNOT00000001179	4122		MSTRG.105824.1	2	ENSRNOT00000001179	4
MSTRG.105926.1	10202	ENSRNOT00000001182	3069		MSTRG.105926.1	2	ENSRNOT00000001182	13
MSTRG.105927.1	2205	ENSRNOT00000001185	786		MSTRG.105927.1	2	ENSRNOT00000001185	6
MSTRG.105929.1	3487	ENSRNOT00000001187	2331		MSTRG.105929.1	3	ENSRNOT00000001187	3
MSTRG.105930.1	2220	ENSRNOT00000001190	1394		MSTRG.105930.1	2	ENSRNOT00000001190	5
MSTRG.105931.1	1451	ENSRNOT00000001195	471		MSTRG.105931.1	2	ENSRNOT00000001195	2
MSTRG.105932.1	762	ENSRNOT00000001196	2826		MSTRG.105932.1	2	ENSRNOT00000001196	8
MSTRG.105935.1	248	ENSRNOT00000001197	2214		MSTRG.105935.1	2	ENSRNOT00000001197	18
MSTRG.105939.1	2419	ENSRNOT00000001198	1477		MSTRG.105939.1	2	ENSRNOT00000001198	4
MSTRG.105939.2	2385	ENSRNOT00000001200	1620		MSTRG.105939.2	3	ENSRNOT00000001200	7
MSTRG.105940.1	978	ENSRNOT00000001201	3446		MSTRG.105940.1	2	ENSRNOT00000001201	18
MSTRG.105943.1	265	ENSRNOT00000001202	1540		MSTRG.105943.1	2	ENSRNOT00000001202	6
MSTRG.105989.2	1469	ENSRNOT00000001203	1062		MSTRG.105989.2	2	ENSRNOT00000001203	16
MSTRG.106009.1	4288	ENSRNOT00000001205	2221		MSTRG.106009.1	4	ENSRNOT00000001205	5
MSTRG.106009.8	4589	ENSRNOT00000001207	989		MSTRG.106009.8	4	ENSRNOT00000001207	5
MSTRG.106010.1	1668	ENSRNOT00000001210	3225		MSTRG.106010.1	2	ENSRNOT00000001210	10
MSTRG.106038.1	417	ENSRNOT00000001211	1789		MSTRG.106038.1	2	ENSRNOT00000001211	16
MSTRG.10606.1	1064	ENSRNOT00000001215	2476		MSTRG.10606.1	2	ENSRNOT00000001215	12
MSTRG.106071.1	306	ENSRNOT00000001218	312		MSTRG.106071.1	2	ENSRNOT00000001218	1
MSTRG.106143.1	569	ENSRNOT00000001219	1767		MSTRG.106143.1	3	ENSRNOT00000001219	11
MSTRG.106187.1	8472	ENSRNOT00000001220	2487		MSTRG.106187.1	3	ENSRNOT00000001220	4
MSTRG.106187.2	8225	ENSRNOT00000001222	1561		MSTRG.106187.2	2	ENSRNOT00000001222	10
MSTRG.106192.1	790	ENSRNOT00000001224	2234		MSTRG.106192.1	3	ENSRNOT00000001224	9
MSTRG.106192.2	673	ENSRNOT00000001227	1983		MSTRG.106192.2	3	ENSRNOT00000001227	14
MSTRG.106193.1	9108	ENSRNOT00000001228	1230		MSTRG.106193.1	2	ENSRNOT00000001228	6
MSTRG.106194.1	20100	ENSRNOT00000001229	1304		MSTRG.106194.1	2	ENSRNOT00000001229	3
MSTRG.10626.11	885	ENSRNOT00000001234	6471		MSTRG.10626.11	3	ENSRNOT00000001234	11
MSTRG.10626.2	2452	ENSRNOT00000001235	3126		MSTRG.10626.2	7	ENSRNOT00000001235	18
MSTRG.10626.3	1068	ENSRNOT00000001238	4005		MSTRG.10626.3	5	ENSRNOT00000001238	23
MSTRG.10626.4	2594	ENSRNOT00000001242	2586		MSTRG.10626.4	4	ENSRNOT00000001242	11
MSTRG.10626.5	916	ENSRNOT00000001243	2411		MSTRG.10626.5	3	ENSRNOT00000001243	6
MSTRG.10626.6	2212	ENSRNOT00000001247	1104		MSTRG.10626.6	3	ENSRNOT00000001247	7
MSTRG.10626.7	2228	ENSRNOT00000001248	6968		MSTRG.10626.7	3	ENSRNOT00000001248	30
MSTRG.10626.9	834	ENSRNOT00000001260	786		MSTRG.10626.9	4	ENSRNOT00000001260	2
MSTRG.10627.1	1080	ENSRNOT00000001261	950		MSTRG.10627.1	3	ENSRNOT00000001261	3
MSTRG.10627.2	979	ENSRNOT00000001263	4496		MSTRG.10627.2	3	ENSRNOT00000001263	10
MSTRG.10628.1	4388	ENSRNOT00000001264	810		MSTRG.10628.1	3	ENSRNOT00000001264	6
MSTRG.10628.10	946	ENSRNOT00000001265	483		MSTRG.10628.10	3	ENSRNOT00000001265	5
MSTRG.10628.11	1094	ENSRNOT00000001277	2730		MSTRG.10628.11	3	ENSRNOT00000001277	8
MSTRG.10628.12	2622	ENSRNOT00000001282	2006		MSTRG.10628.12	4	ENSRNOT00000001282	3
MSTRG.10628.13	1268	ENSRNOT00000001285	2007		MSTRG.10628.13	4	ENSRNOT00000001285	13
MSTRG.10628.14	1799	ENSRNOT00000001289	2031		MSTRG.10628.14	5	ENSRNOT00000001289	2
MSTRG.10628.15	637	ENSRNOT00000001290	2070		MSTRG.10628.15	3	ENSRNOT00000001290	14
MSTRG.10628.16	1470	ENSRNOT00000001292	3191		MSTRG.10628.16	3	ENSRNOT00000001292	18
MSTRG.10628.17	1465	ENSRNOT00000001295	1124		MSTRG.10628.17	3	ENSRNOT00000001295	3
MSTRG.10628.18	911	ENSRNOT00000001298	4034		MSTRG.10628.18	3	ENSRNOT00000001298	34
MSTRG.10628.19	811	ENSRNOT00000001299	2250		MSTRG.10628.19	3	ENSRNOT00000001299	12
MSTRG.10628.2	4397	ENSRNOT00000001301	1499		MSTRG.10628.2	6	ENSRNOT00000001301	12
MSTRG.10628.20	967	ENSRNOT00000001302	2461		MSTRG.10628.20	4	ENSRNOT00000001302	3
MSTRG.10628.21	1968	ENSRNOT00000001305	4141		MSTRG.10628.21	5	ENSRNOT00000001305	18
MSTRG.10628.22	1636	ENSRNOT00000001307	834		MSTRG.10628.22	5	ENSRNOT00000001307	6
MSTRG.10628.23	673	ENSRNOT00000001309	2792		MSTRG.10628.23	3	ENSRNOT00000001309	19
MSTRG.10628.24	420	ENSRNOT00000001310	1237		MSTRG.10628.24	3	ENSRNOT00000001310	6
MSTRG.10628.25	420	ENSRNOT00000001313	461		MSTRG.10628.25	3	ENSRNOT00000001313	4
MSTRG.10628.26	2026	ENSRNOT00000001315	1516		MSTRG.10628.26	5	ENSRNOT00000001315	10
MSTRG.10628.27	2296	ENSRNOT00000001319	1105		MSTRG.10628.27	3	ENSRNOT00000001319	8
MSTRG.10628.28	4042	ENSRNOT00000001322	2118		MSTRG.10628.28	4	ENSRNOT00000001322	19
MSTRG.10628.29	1010	ENSRNOT00000001325	386		MSTRG.10628.29	3	ENSRNOT00000001325	3
MSTRG.10628.3	426	ENSRNOT00000001327	1202		MSTRG.10628.3	3	ENSRNOT00000001327	2
MSTRG.10628.30	561	ENSRNOT00000001331	2635		MSTRG.10628.30	3	ENSRNOT00000001331	5
MSTRG.10628.31	708	ENSRNOT00000001332	1995		MSTRG.10628.31	3	ENSRNOT00000001332	12
MSTRG.10628.32	343	ENSRNOT00000001333	1932		MSTRG.10628.32	3	ENSRNOT00000001333	11
MSTRG.10628.33	358	ENSRNOT00000001334	8576		MSTRG.10628.33	3	ENSRNOT00000001334	47
MSTRG.10628.4	2222	ENSRNOT00000001336	745		MSTRG.10628.4	3	ENSRNOT00000001336	3
MSTRG.10628.5	901	ENSRNOT00000001337	1609		MSTRG.10628.5	2	ENSRNOT00000001337	3
MSTRG.10628.6	1584	ENSRNOT00000001338	786		MSTRG.10628.6	4	ENSRNOT00000001338	1
MSTRG.10628.7	691	ENSRNOT00000001344	915		MSTRG.10628.7	4	ENSRNOT00000001344	7
MSTRG.10628.8	2060	ENSRNOT00000001347	4267		MSTRG.10628.8	5	ENSRNOT00000001347	25
MSTRG.10628.9	846	ENSRNOT00000001348	1375		MSTRG.10628.9	3	ENSRNOT00000001348	5
MSTRG.106289.1	6719	ENSRNOT00000001360	1672		MSTRG.106289.1	2	ENSRNOT00000001360	3
MSTRG.10629.1	1021	ENSRNOT00000001365	1763		MSTRG.10629.1	2	ENSRNOT00000001365	15
MSTRG.106290.1	1372	ENSRNOT00000001366	1914		MSTRG.106290.1	2	ENSRNOT00000001366	10
MSTRG.10630.1	6107	ENSRNOT00000001367	2929		MSTRG.10630.1	3	ENSRNOT00000001367	12
MSTRG.10630.2	3416	ENSRNOT00000001368	2107		MSTRG.10630.2	4	ENSRNOT00000001368	13
MSTRG.106312.1	265	ENSRNOT00000001371	1490		MSTRG.106312.1	2	ENSRNOT00000001371	8
MSTRG.106325.1	2089	ENSRNOT00000001373	1474		MSTRG.106325.1	2	ENSRNOT00000001373	9
MSTRG.106325.2	1372	ENSRNOT00000001379	1137		MSTRG.106325.2	2	ENSRNOT00000001379	4
MSTRG.106342.1	8861	ENSRNOT00000001382	1477		MSTRG.106342.1	2	ENSRNOT00000001382	3
MSTRG.106343.1	6100	ENSRNOT00000001383	793		MSTRG.106343.1	2	ENSRNOT00000001383	6
MSTRG.106345.1	245	ENSRNOT00000001387	2343		MSTRG.106345.1	2	ENSRNOT00000001387	14
MSTRG.106347.1	877	ENSRNOT00000001389	1807		MSTRG.106347.1	2	ENSRNOT00000001389	10
MSTRG.10635.1	3769	ENSRNOT00000001392	2430		MSTRG.10635.1	2	ENSRNOT00000001392	15
MSTRG.106359.1	1386	ENSRNOT00000001397	1958		MSTRG.106359.1	2	ENSRNOT00000001397	4
MSTRG.10636.2	1535	ENSRNOT00000001398	1705		MSTRG.10636.2	2	ENSRNOT00000001398	5
MSTRG.10636.4	2919	ENSRNOT00000001399	1208		MSTRG.10636.4	4	ENSRNOT00000001399	2
MSTRG.10637.1	401	ENSRNOT00000001401	2030		MSTRG.10637.1	2	ENSRNOT00000001401	7
MSTRG.10639.1	1047	ENSRNOT00000001402	1107		MSTRG.10639.1	2	ENSRNOT00000001402	2
MSTRG.10640.1	524	ENSRNOT00000001403	1289		MSTRG.10640.1	2	ENSRNOT00000001403	4
MSTRG.106402.1	6357	ENSRNOT00000001404	5049		MSTRG.106402.1	2	ENSRNOT00000001404	17
MSTRG.106403.1	6817	ENSRNOT00000001409	1783		MSTRG.106403.1	2	ENSRNOT00000001409	13
MSTRG.10641.1	1595	ENSRNOT00000001412	3474		MSTRG.10641.1	2	ENSRNOT00000001412	12
MSTRG.10643.1	481	ENSRNOT00000001415	2439		MSTRG.10643.1	2	ENSRNOT00000001415	6
MSTRG.10644.1	2291	ENSRNOT00000001416	321		MSTRG.10644.1	2	ENSRNOT00000001416	1
MSTRG.106464.1	262	ENSRNOT00000001417	2078		MSTRG.106464.1	2	ENSRNOT00000001417	6
MSTRG.106509.1	717	ENSRNOT00000001418	3349		MSTRG.106509.1	2	ENSRNOT00000001418	12
MSTRG.106510.1	446	ENSRNOT00000001419	1226		MSTRG.106510.1	4	ENSRNOT00000001419	4
MSTRG.106511.1	1414	ENSRNOT00000001421	546		MSTRG.106511.1	2	ENSRNOT00000001421	2
MSTRG.106513.1	1332	ENSRNOT00000001432	1187		MSTRG.106513.1	4	ENSRNOT00000001432	5
MSTRG.106537.1	422	ENSRNOT00000001433	1645		MSTRG.106537.1	2	ENSRNOT00000001433	7
MSTRG.106538.1	1042	ENSRNOT00000001437	2007		MSTRG.106538.1	2	ENSRNOT00000001437	19
MSTRG.106573.1	1387	ENSRNOT00000001438	1791		MSTRG.106573.1	2	ENSRNOT00000001438	5
MSTRG.106585.3	1070	ENSRNOT00000001444	1298		MSTRG.106585.3	2	ENSRNOT00000001444	9
MSTRG.106600.1	262	ENSRNOT00000001445	2520		MSTRG.106600.1	2	ENSRNOT00000001445	4
MSTRG.106658.1	589	ENSRNOT00000001446	5621		MSTRG.106658.1	4	ENSRNOT00000001446	14
MSTRG.106746.1	2465	ENSRNOT00000001449	3840		MSTRG.106746.1	3	ENSRNOT00000001449	5
MSTRG.106755.1	989	ENSRNOT00000001455	2924		MSTRG.106755.1	2	ENSRNOT00000001455	4
MSTRG.106778.1	226	ENSRNOT00000001458	4760		MSTRG.106778.1	2	ENSRNOT00000001458	17
MSTRG.1068.1	1406	ENSRNOT00000001464	7071		MSTRG.1068.1	2	ENSRNOT00000001464	33
MSTRG.106935.1	205	ENSRNOT00000001466	5576		MSTRG.106935.1	2	ENSRNOT00000001466	9
MSTRG.107023.1	384	ENSRNOT00000001467	582		MSTRG.107023.1	2	ENSRNOT00000001467	7
MSTRG.107080.1	4483	ENSRNOT00000001468	1983		MSTRG.107080.1	2	ENSRNOT00000001468	6
MSTRG.107081.1	4433	ENSRNOT00000001469	975		MSTRG.107081.1	2	ENSRNOT00000001469	9
MSTRG.10711.1	288	ENSRNOT00000001475	10344		MSTRG.10711.1	2	ENSRNOT00000001475	27
MSTRG.107135.1	282	ENSRNOT00000001476	1868		MSTRG.107135.1	2	ENSRNOT00000001476	12
MSTRG.107135.2	310	ENSRNOT00000001477	2405		MSTRG.107135.2	2	ENSRNOT00000001477	9
MSTRG.10714.1	866	ENSRNOT00000001479	4168		MSTRG.10714.1	2	ENSRNOT00000001479	3
MSTRG.107150.1	2790	ENSRNOT00000001485	2546		MSTRG.107150.1	5	ENSRNOT00000001485	5
MSTRG.107175.1	686	ENSRNOT00000001486	4195		MSTRG.107175.1	2	ENSRNOT00000001486	11
MSTRG.107178.1	374	ENSRNOT00000001490	645		MSTRG.107178.1	2	ENSRNOT00000001490	8
MSTRG.107206.13	1209	ENSRNOT00000001493	4290		MSTRG.107206.13	2	ENSRNOT00000001493	28
MSTRG.107206.9	3625	ENSRNOT00000001498	1608		MSTRG.107206.9	2	ENSRNOT00000001498	11
MSTRG.107212.1	4546	ENSRNOT00000001499	1514		MSTRG.107212.1	3	ENSRNOT00000001499	9
MSTRG.107212.5	4833	ENSRNOT00000001500	1096		MSTRG.107212.5	5	ENSRNOT00000001500	4
MSTRG.107212.6	6317	ENSRNOT00000001503	2764		MSTRG.107212.6	4	ENSRNOT00000001503	20
MSTRG.107212.7	4591	ENSRNOT00000001507	1806		MSTRG.107212.7	4	ENSRNOT00000001507	13
MSTRG.107216.1	1160	ENSRNOT00000001508	2055		MSTRG.107216.1	2	ENSRNOT00000001508	8
MSTRG.107233.1	2735	ENSRNOT00000001517	8553		MSTRG.107233.1	2	ENSRNOT00000001517	58
MSTRG.107236.1	5731	ENSRNOT00000001518	1093		MSTRG.107236.1	2	ENSRNOT00000001518	7
MSTRG.107252.1	628	ENSRNOT00000001523	1641		MSTRG.107252.1	2	ENSRNOT00000001523	5
MSTRG.107254.1	506	ENSRNOT00000001525	568		MSTRG.107254.1	2	ENSRNOT00000001525	4
MSTRG.107262.1	2742	ENSRNOT00000001527	3065		MSTRG.107262.1	4	ENSRNOT00000001527	13
MSTRG.107289.1	832	ENSRNOT00000001532	2894		MSTRG.107289.1	3	ENSRNOT00000001532	13
MSTRG.107298.1	305	ENSRNOT00000001533	3529		MSTRG.107298.1	2	ENSRNOT00000001533	15
MSTRG.107331.1	936	ENSRNOT00000001534	1087		MSTRG.107331.1	2	ENSRNOT00000001534	2
MSTRG.107360.1	5060	ENSRNOT00000001536	1953		MSTRG.107360.1	2	ENSRNOT00000001536	3
MSTRG.107376.1	15571	ENSRNOT00000001537	568		MSTRG.107376.1	2	ENSRNOT00000001537	4
MSTRG.107376.2	14940	ENSRNOT00000001538	462		MSTRG.107376.2	2	ENSRNOT00000001538	3
MSTRG.107376.3	15196	ENSRNOT00000001539	1096		MSTRG.107376.3	2	ENSRNOT00000001539	4
MSTRG.107408.4	3689	ENSRNOT00000001540	2691		MSTRG.107408.4	5	ENSRNOT00000001540	12
MSTRG.107408.5	3095	ENSRNOT00000001541	2123		MSTRG.107408.5	3	ENSRNOT00000001541	14
MSTRG.10743.1	1160	ENSRNOT00000001544	2931		MSTRG.10743.1	2	ENSRNOT00000001544	20
MSTRG.107433.1	1821	ENSRNOT00000001545	549		MSTRG.107433.1	2	ENSRNOT00000001545	3
MSTRG.107435.1	852	ENSRNOT00000001546	1559		MSTRG.107435.1	2	ENSRNOT00000001546	7
MSTRG.107448.1	589	ENSRNOT00000001550	1443		MSTRG.107448.1	2	ENSRNOT00000001550	6
MSTRG.107464.1	233	ENSRNOT00000001551	942		MSTRG.107464.1	2	ENSRNOT00000001551	7
MSTRG.107476.1	313	ENSRNOT00000001552	1108		MSTRG.107476.1	2	ENSRNOT00000001552	7
MSTRG.107483.1	744	ENSRNOT00000001556	1767		MSTRG.107483.1	2	ENSRNOT00000001556	10
MSTRG.107487.1	1099	ENSRNOT00000001559	2262		MSTRG.107487.1	2	ENSRNOT00000001559	19
MSTRG.107488.1	711	ENSRNOT00000001562	2709		MSTRG.107488.1	3	ENSRNOT00000001562	11
MSTRG.107500.1	229	ENSRNOT00000001564	1562		MSTRG.107500.1	4	ENSRNOT00000001564	4
MSTRG.107506.1	525	ENSRNOT00000001565	3538		MSTRG.107506.1	2	ENSRNOT00000001565	10
MSTRG.107568.1	215	ENSRNOT00000001566	4269		MSTRG.107568.1	2	ENSRNOT00000001566	10
MSTRG.107577.1	789	ENSRNOT00000001570	2748		MSTRG.107577.1	2	ENSRNOT00000001570	6
MSTRG.107627.1	1904	ENSRNOT00000001577	2784		MSTRG.107627.1	3	ENSRNOT00000001577	13
MSTRG.107634.1	589	ENSRNOT00000001579	4984		MSTRG.107634.1	2	ENSRNOT00000001579	14
MSTRG.107637.1	503	ENSRNOT00000001580	2154		MSTRG.107637.1	2	ENSRNOT00000001580	8
MSTRG.107656.1	1158	ENSRNOT00000001581	1649		MSTRG.107656.1	2	ENSRNOT00000001581	5
MSTRG.107657.1	428	ENSRNOT00000001583	4403		MSTRG.107657.1	3	ENSRNOT00000001583	16
MSTRG.107667.1	2215	ENSRNOT00000001586	3211		MSTRG.107667.1	2	ENSRNOT00000001586	16
MSTRG.107679.1	347	ENSRNOT00000001588	1807		MSTRG.107679.1	2	ENSRNOT00000001588	3
MSTRG.107682.1	456	ENSRNOT00000001589	1269		MSTRG.107682.1	2	ENSRNOT00000001589	11
MSTRG.107687.1	2726	ENSRNOT00000001591	1439		MSTRG.107687.1	2	ENSRNOT00000001591	6
MSTRG.107689.1	1675	ENSRNOT00000001593	640		MSTRG.107689.1	3	ENSRNOT00000001593	3
MSTRG.107700.1	981	ENSRNOT00000001595	3639		MSTRG.107700.1	2	ENSRNOT00000001595	15
MSTRG.107702.1	2269	ENSRNOT00000001597	1829		MSTRG.107702.1	3	ENSRNOT00000001597	13
MSTRG.107703.1	374	ENSRNOT00000001600	2786		MSTRG.107703.1	2	ENSRNOT00000001600	6
MSTRG.107703.2	392	ENSRNOT00000001602	6003		MSTRG.107703.2	3	ENSRNOT00000001602	9
MSTRG.107703.3	292	ENSRNOT00000001605	3904		MSTRG.107703.3	3	ENSRNOT00000001605	21
MSTRG.107760.1	3057	ENSRNOT00000001607	4913		MSTRG.107760.1	2	ENSRNOT00000001607	14
MSTRG.107769.1	727	ENSRNOT00000001609	1276		MSTRG.107769.1	2	ENSRNOT00000001609	7
MSTRG.107775.1	208	ENSRNOT00000001610	1688		MSTRG.107775.1	2	ENSRNOT00000001610	13
MSTRG.107885.1	926	ENSRNOT00000001611	1891		MSTRG.107885.1	3	ENSRNOT00000001611	14
MSTRG.107889.1	499	ENSRNOT00000001625	2753		MSTRG.107889.1	2	ENSRNOT00000001625	22
MSTRG.107902.1	425	ENSRNOT00000001631	4555		MSTRG.107902.1	2	ENSRNOT00000001631	32
MSTRG.107915.4	11556	ENSRNOT00000001632	951		MSTRG.107915.4	2	ENSRNOT00000001632	1
MSTRG.107923.1	742	ENSRNOT00000001633	759		MSTRG.107923.1	2	ENSRNOT00000001633	3
MSTRG.107944.1	306	ENSRNOT00000001635	333		MSTRG.107944.1	2	ENSRNOT00000001635	1
MSTRG.107947.1	4484	ENSRNOT00000001636	1918		MSTRG.107947.1	2	ENSRNOT00000001636	6
MSTRG.107952.1	408	ENSRNOT00000001637	1569		MSTRG.107952.1	3	ENSRNOT00000001637	4
MSTRG.107953.1	389	ENSRNOT00000001638	2571		MSTRG.107953.1	2	ENSRNOT00000001638	7
MSTRG.107954.1	216	ENSRNOT00000001639	3153		MSTRG.107954.1	2	ENSRNOT00000001639	16
MSTRG.107955.1	266	ENSRNOT00000001640	1738		MSTRG.107955.1	2	ENSRNOT00000001640	6
MSTRG.107966.1	454	ENSRNOT00000001642	6441		MSTRG.107966.1	2	ENSRNOT00000001642	11
MSTRG.107977.1	7585	ENSRNOT00000001644	2259		MSTRG.107977.1	2	ENSRNOT00000001644	9
MSTRG.108000.1	463	ENSRNOT00000001654	3377		MSTRG.108000.1	3	ENSRNOT00000001654	4
MSTRG.108023.1	436	ENSRNOT00000001659	7262		MSTRG.108023.1	2	ENSRNOT00000001659	37
MSTRG.108026.1	1866	ENSRNOT00000001664	608		MSTRG.108026.1	2	ENSRNOT00000001664	3
MSTRG.108037.1	3491	ENSRNOT00000001667	1791		MSTRG.108037.1	2	ENSRNOT00000001667	16
MSTRG.10809.1	1473	ENSRNOT00000001668	3575		MSTRG.10809.1	2	ENSRNOT00000001668	14
MSTRG.108105.1	551	ENSRNOT00000001669	948		MSTRG.108105.1	2	ENSRNOT00000001669	5
MSTRG.108106.1	2337	ENSRNOT00000001672	348		MSTRG.108106.1	2	ENSRNOT00000001672	1
MSTRG.108113.1	2442	ENSRNOT00000001675	2052		MSTRG.108113.1	2	ENSRNOT00000001675	15
MSTRG.108157.1	526	ENSRNOT00000001679	3078		MSTRG.108157.1	2	ENSRNOT00000001679	35
MSTRG.108171.1	1149	ENSRNOT00000001682	2137		MSTRG.108171.1	2	ENSRNOT00000001682	8
MSTRG.108196.1	519	ENSRNOT00000001685	4577		MSTRG.108196.1	2	ENSRNOT00000001685	25
MSTRG.108197.1	1500	ENSRNOT00000001686	568		MSTRG.108197.1	3	ENSRNOT00000001686	5
MSTRG.108197.4	3615	ENSRNOT00000001688	1614		MSTRG.108197.4	3	ENSRNOT00000001688	1
MSTRG.108225.1	2618	ENSRNOT00000001690	4520		MSTRG.108225.1	2	ENSRNOT00000001690	17
MSTRG.108240.1	1361	ENSRNOT00000001691	3654		MSTRG.108240.1	3	ENSRNOT00000001691	24
MSTRG.108242.1	1976	ENSRNOT00000001695	3695		MSTRG.108242.1	2	ENSRNOT00000001695	28
MSTRG.10825.1	400	ENSRNOT00000001696	2617		MSTRG.10825.1	2	ENSRNOT00000001696	11
MSTRG.108259.1	4012	ENSRNOT00000001697	5092		MSTRG.108259.1	2	ENSRNOT00000001697	23
MSTRG.10826.1	550	ENSRNOT00000001699	1866		MSTRG.10826.1	2	ENSRNOT00000001699	14
MSTRG.108342.1	2182	ENSRNOT00000001700	862		MSTRG.108342.1	2	ENSRNOT00000001700	3
MSTRG.10837.1	2933	ENSRNOT00000001704	1320		MSTRG.10837.1	2	ENSRNOT00000001704	4
MSTRG.1084.1	582	ENSRNOT00000001709	2612		MSTRG.1084.1	2	ENSRNOT00000001709	18
MSTRG.108405.1	4607	ENSRNOT00000001712	1186		MSTRG.108405.1	2	ENSRNOT00000001712	7
MSTRG.108405.2	4632	ENSRNOT00000001716	793		MSTRG.108405.2	2	ENSRNOT00000001716	3
MSTRG.108436.1	3471	ENSRNOT00000001717	1159		MSTRG.108436.1	2	ENSRNOT00000001717	4
MSTRG.108450.1	2227	ENSRNOT00000001718	1826		MSTRG.108450.1	2	ENSRNOT00000001718	8
MSTRG.108455.1	901	ENSRNOT00000001720	2645		MSTRG.108455.1	2	ENSRNOT00000001720	3
MSTRG.108457.1	1019	ENSRNOT00000001722	1596		MSTRG.108457.1	3	ENSRNOT00000001722	8
MSTRG.108457.2	954	ENSRNOT00000001727	2540		MSTRG.108457.2	2	ENSRNOT00000001727	15
MSTRG.108474.1	3728	ENSRNOT00000001729	2458		MSTRG.108474.1	4	ENSRNOT00000001729	11
MSTRG.108480.1	263	ENSRNOT00000001730	2383		MSTRG.108480.1	2	ENSRNOT00000001730	3
MSTRG.108483.1	1203	ENSRNOT00000001732	1279		MSTRG.108483.1	3	ENSRNOT00000001732	1
MSTRG.108488.1	1390	ENSRNOT00000001733	1815		MSTRG.108488.1	2	ENSRNOT00000001733	2
MSTRG.10853.1	202	ENSRNOT00000001734	1442		MSTRG.10853.1	2	ENSRNOT00000001734	5
MSTRG.108531.1	214	ENSRNOT00000001738	4283		MSTRG.108531.1	2	ENSRNOT00000001738	21
MSTRG.10856.6	811	ENSRNOT00000001743	1484		MSTRG.10856.6	3	ENSRNOT00000001743	3
MSTRG.108565.1	1234	ENSRNOT00000001745	2091		MSTRG.108565.1	2	ENSRNOT00000001745	9
MSTRG.10857.1	5314	ENSRNOT00000001746	3549		MSTRG.10857.1	2	ENSRNOT00000001746	13
MSTRG.10857.2	1021	ENSRNOT00000001752	1970		MSTRG.10857.2	2	ENSRNOT00000001752	12
MSTRG.108619.1	320	ENSRNOT00000001759	2485		MSTRG.108619.1	2	ENSRNOT00000001759	3
MSTRG.108705.1	943	ENSRNOT00000001764	5932		MSTRG.108705.1	2	ENSRNOT00000001764	16
MSTRG.108705.2	265	ENSRNOT00000001766	3856		MSTRG.108705.2	2	ENSRNOT00000001766	23
MSTRG.108713.2	2255	ENSRNOT00000001772	1247		MSTRG.108713.2	7	ENSRNOT00000001772	11
MSTRG.108713.3	1547	ENSRNOT00000001774	2139		MSTRG.108713.3	5	ENSRNOT00000001774	17
MSTRG.108713.4	1789	ENSRNOT00000001775	997		MSTRG.108713.4	6	ENSRNOT00000001775	7
MSTRG.108714.1	397	ENSRNOT00000001779	2462		MSTRG.108714.1	3	ENSRNOT00000001779	2
MSTRG.108738.1	4394	ENSRNOT00000001783	2967		MSTRG.108738.1	2	ENSRNOT00000001783	10
MSTRG.108739.1	226	ENSRNOT00000001784	4648		MSTRG.108739.1	2	ENSRNOT00000001784	6
MSTRG.108741.1	5952	ENSRNOT00000001791	1548		MSTRG.108741.1	2	ENSRNOT00000001791	8
MSTRG.10884.1	802	ENSRNOT00000001792	1403		MSTRG.10884.1	2	ENSRNOT00000001792	12
MSTRG.10884.2	1306	ENSRNOT00000001794	2433		MSTRG.10884.2	4	ENSRNOT00000001794	17
MSTRG.10891.1	1167	ENSRNOT00000001797	777		MSTRG.10891.1	2	ENSRNOT00000001797	1
MSTRG.108928.1	1449	ENSRNOT00000001799	1960		MSTRG.108928.1	2	ENSRNOT00000001799	6
MSTRG.108948.1	819	ENSRNOT00000001801	1246		MSTRG.108948.1	2	ENSRNOT00000001801	4
MSTRG.108950.1	3734	ENSRNOT00000001806	1127		MSTRG.108950.1	4	ENSRNOT00000001806	4
MSTRG.108950.2	2102	ENSRNOT00000001807	5957		MSTRG.108950.2	4	ENSRNOT00000001807	31
MSTRG.108987.1	239	ENSRNOT00000001809	1535		MSTRG.108987.1	2	ENSRNOT00000001809	14
MSTRG.108995.1	1691	ENSRNOT00000001810	2200		MSTRG.108995.1	2	ENSRNOT00000001810	4
MSTRG.108996.1	394	ENSRNOT00000001813	3888		MSTRG.108996.1	2	ENSRNOT00000001813	21
MSTRG.109002.1	228	ENSRNOT00000001815	1317		MSTRG.109002.1	2	ENSRNOT00000001815	5
MSTRG.109025.1	1026	ENSRNOT00000001816	1876		MSTRG.109025.1	2	ENSRNOT00000001816	14
MSTRG.10903.1	2565	ENSRNOT00000001817	1682		MSTRG.10903.1	2	ENSRNOT00000001817	14
MSTRG.109077.1	1304	ENSRNOT00000001820	1173		MSTRG.109077.1	2	ENSRNOT00000001820	10
MSTRG.109098.1	2287	ENSRNOT00000001822	1091		MSTRG.109098.1	3	ENSRNOT00000001822	3
MSTRG.109100.1	249	ENSRNOT00000001825	2484		MSTRG.109100.1	2	ENSRNOT00000001825	14
MSTRG.109112.1	570	ENSRNOT00000001826	12776		MSTRG.109112.1	2	ENSRNOT00000001826	73
MSTRG.109113.1	1120	ENSRNOT00000001827	1362		MSTRG.109113.1	2	ENSRNOT00000001827	15
MSTRG.109113.2	2879	ENSRNOT00000001829	2093		MSTRG.109113.2	2	ENSRNOT00000001829	15
MSTRG.109113.3	1155	ENSRNOT00000001831	1262		MSTRG.109113.3	3	ENSRNOT00000001831	1
MSTRG.109114.1	4759	ENSRNOT00000001844	2657		MSTRG.109114.1	2	ENSRNOT00000001844	22
MSTRG.109124.1	6567	ENSRNOT00000001849	2611		MSTRG.109124.1	2	ENSRNOT00000001849	10
MSTRG.109136.1	3107	ENSRNOT00000001853	1853		MSTRG.109136.1	2	ENSRNOT00000001853	6
MSTRG.109138.1	6303	ENSRNOT00000001855	2207		MSTRG.109138.1	2	ENSRNOT00000001855	4
MSTRG.109143.1	268	ENSRNOT00000001856	3238		MSTRG.109143.1	2	ENSRNOT00000001856	22
MSTRG.109145.1	697	ENSRNOT00000001859	3252		MSTRG.109145.1	2	ENSRNOT00000001859	20
MSTRG.109210.1	516	ENSRNOT00000001860	1374		MSTRG.109210.1	2	ENSRNOT00000001860	4
MSTRG.109213.1	350	ENSRNOT00000001863	1652		MSTRG.109213.1	3	ENSRNOT00000001863	12
MSTRG.109214.8	1691	ENSRNOT00000001869	1054		MSTRG.109214.8	2	ENSRNOT00000001869	3
MSTRG.109215.1	3205	ENSRNOT00000001871	3103		MSTRG.109215.1	2	ENSRNOT00000001871	4
MSTRG.109225.1	2220	ENSRNOT00000001872	2190		MSTRG.109225.1	4	ENSRNOT00000001872	12
MSTRG.109225.2	3417	ENSRNOT00000001874	1969		MSTRG.109225.2	2	ENSRNOT00000001874	2
MSTRG.109229.1	311	ENSRNOT00000001875	1310		MSTRG.109229.1	3	ENSRNOT00000001875	9
MSTRG.109243.1	691	ENSRNOT00000001876	1087		MSTRG.109243.1	2	ENSRNOT00000001876	7
MSTRG.109321.1	1026	ENSRNOT00000001882	1378		MSTRG.109321.1	2	ENSRNOT00000001882	8
MSTRG.109348.1	1246	ENSRNOT00000001883	1890		MSTRG.109348.1	2	ENSRNOT00000001883	5
MSTRG.109351.1	264	ENSRNOT00000001890	1003		MSTRG.109351.1	2	ENSRNOT00000001890	5
MSTRG.109397.1	696	ENSRNOT00000001891	4295		MSTRG.109397.1	3	ENSRNOT00000001891	24
MSTRG.109397.2	812	ENSRNOT00000001893	3503		MSTRG.109397.2	2	ENSRNOT00000001893	9
MSTRG.109435.1	2173	ENSRNOT00000001894	1526		MSTRG.109435.1	8	ENSRNOT00000001894	9
MSTRG.109438.1	2770	ENSRNOT00000001899	3059		MSTRG.109438.1	2	ENSRNOT00000001899	18
MSTRG.109442.1	16886	ENSRNOT00000001905	2964		MSTRG.109442.1	17	ENSRNOT00000001905	20
MSTRG.109442.10	14306	ENSRNOT00000001910	1537		MSTRG.109442.10	14	ENSRNOT00000001910	14
MSTRG.109442.2	14700	ENSRNOT00000001911	1624		MSTRG.109442.2	14	ENSRNOT00000001911	9
MSTRG.109442.3	8594	ENSRNOT00000001912	3939		MSTRG.109442.3	17	ENSRNOT00000001912	26
MSTRG.109442.4	6648	ENSRNOT00000001913	843		MSTRG.109442.4	16	ENSRNOT00000001913	2
MSTRG.109442.5	8117	ENSRNOT00000001914	1376		MSTRG.109442.5	11	ENSRNOT00000001914	5
MSTRG.109442.6	16693	ENSRNOT00000001916	3063		MSTRG.109442.6	14	ENSRNOT00000001916	9
MSTRG.109442.7	10407	ENSRNOT00000001918	1344		MSTRG.109442.7	10	ENSRNOT00000001918	5
MSTRG.109442.8	9040	ENSRNOT00000001921	2750		MSTRG.109442.8	11	ENSRNOT00000001921	19
MSTRG.109442.9	10974	ENSRNOT00000001923	2011		MSTRG.109442.9	13	ENSRNOT00000001923	5
MSTRG.109443.1	4076	ENSRNOT00000001924	459		MSTRG.109443.1	2	ENSRNOT00000001924	5
MSTRG.109443.2	3502	ENSRNOT00000001933	4920		MSTRG.109443.2	4	ENSRNOT00000001933	31
MSTRG.109443.3	2947	ENSRNOT00000001935	2806		MSTRG.109443.3	4	ENSRNOT00000001935	9
MSTRG.109448.1	399	ENSRNOT00000001937	4077		MSTRG.109448.1	2	ENSRNOT00000001937	6
MSTRG.109480.1	4947	ENSRNOT00000001938	4210		MSTRG.109480.1	3	ENSRNOT00000001938	3
MSTRG.109480.2	2702	ENSRNOT00000001939	1905		MSTRG.109480.2	2	ENSRNOT00000001939	3
MSTRG.109485.1	4227	ENSRNOT00000001940	2219		MSTRG.109485.1	4	ENSRNOT00000001940	15
MSTRG.109485.2	3935	ENSRNOT00000001941	728		MSTRG.109485.2	2	ENSRNOT00000001941	4
MSTRG.109485.5	1565	ENSRNOT00000001943	2802		MSTRG.109485.5	6	ENSRNOT00000001943	21
MSTRG.109485.6	2621	ENSRNOT00000001950	2665		MSTRG.109485.6	5	ENSRNOT00000001950	12
MSTRG.109485.7	8103	ENSRNOT00000001952	1322		MSTRG.109485.7	5	ENSRNOT00000001952	8
MSTRG.109487.1	372	ENSRNOT00000001953	1761		MSTRG.109487.1	2	ENSRNOT00000001953	10
MSTRG.109499.1	667	ENSRNOT00000001954	1604		MSTRG.109499.1	2	ENSRNOT00000001954	3
MSTRG.109502.1	1369	ENSRNOT00000001957	3549		MSTRG.109502.1	2	ENSRNOT00000001957	15
MSTRG.10953.3	1686	ENSRNOT00000001958	1319		MSTRG.10953.3	2	ENSRNOT00000001958	9
MSTRG.109549.1	962	ENSRNOT00000001960	1555		MSTRG.109549.1	2	ENSRNOT00000001960	12
MSTRG.109549.2	3543	ENSRNOT00000001961	2438		MSTRG.109549.2	2	ENSRNOT00000001961	16
MSTRG.109567.1	3348	ENSRNOT00000001962	1322		MSTRG.109567.1	2	ENSRNOT00000001962	4
MSTRG.109568.1	1896	ENSRNOT00000001963	511		MSTRG.109568.1	2	ENSRNOT00000001963	3
MSTRG.10962.1	1722	ENSRNOT00000001968	5506		MSTRG.10962.1	2	ENSRNOT00000001968	13
MSTRG.109626.1	722	ENSRNOT00000001970	1572		MSTRG.109626.1	2	ENSRNOT00000001970	10
MSTRG.109642.1	262	ENSRNOT00000001971	1423		MSTRG.109642.1	2	ENSRNOT00000001971	9
MSTRG.109661.1	399	ENSRNOT00000001973	2315		MSTRG.109661.1	3	ENSRNOT00000001973	1
MSTRG.109663.1	1553	ENSRNOT00000001975	6833		MSTRG.109663.1	2	ENSRNOT00000001975	19
MSTRG.109673.1	842	ENSRNOT00000001979	6206		MSTRG.109673.1	2	ENSRNOT00000001979	22
MSTRG.109673.2	852	ENSRNOT00000001989	1526		MSTRG.109673.2	2	ENSRNOT00000001989	11
MSTRG.109675.1	3404	ENSRNOT00000001990	1467		MSTRG.109675.1	2	ENSRNOT00000001990	9
MSTRG.109691.2	2554	ENSRNOT00000001996	3258		MSTRG.109691.2	2	ENSRNOT00000001996	17
MSTRG.10979.1	230	ENSRNOT00000002003	1796		MSTRG.10979.1	2	ENSRNOT00000002003	1
MSTRG.109795.3	469	ENSRNOT00000002006	2763		MSTRG.109795.3	2	ENSRNOT00000002006	25
MSTRG.109819.1	1464	ENSRNOT00000002010	2832		MSTRG.109819.1	3	ENSRNOT00000002010	26
MSTRG.109819.2	1482	ENSRNOT00000002020	3997		MSTRG.109819.2	3	ENSRNOT00000002020	33
MSTRG.109819.3	2148	ENSRNOT00000002028	2758		MSTRG.109819.3	3	ENSRNOT00000002028	11
MSTRG.109819.4	1014	ENSRNOT00000002032	2524		MSTRG.109819.4	2	ENSRNOT00000002032	11
MSTRG.109822.1	624	ENSRNOT00000002033	1239		MSTRG.109822.1	2	ENSRNOT00000002033	9
MSTRG.109839.1	1051	ENSRNOT00000002037	1068		MSTRG.109839.1	2	ENSRNOT00000002037	6
MSTRG.109853.1	1438	ENSRNOT00000002038	1867		MSTRG.109853.1	2	ENSRNOT00000002038	8
MSTRG.10988.1	2458	ENSRNOT00000002040	1134		MSTRG.10988.1	4	ENSRNOT00000002040	6
MSTRG.109880.1	345	ENSRNOT00000002043	1903		MSTRG.109880.1	2	ENSRNOT00000002043	12
MSTRG.109893.1	408	ENSRNOT00000002044	1537		MSTRG.109893.1	4	ENSRNOT00000002044	11
MSTRG.109920.1	1008	ENSRNOT00000002046	970		MSTRG.109920.1	2	ENSRNOT00000002046	7
MSTRG.109982.1	1471	ENSRNOT00000002050	570		MSTRG.109982.1	2	ENSRNOT00000002050	4
MSTRG.109987.3	1595	ENSRNOT00000002052	1119		MSTRG.109987.3	3	ENSRNOT00000002052	8
MSTRG.109989.1	258	ENSRNOT00000002053	1145		MSTRG.109989.1	2	ENSRNOT00000002053	7
MSTRG.109992.1	895	ENSRNOT00000002054	1488		MSTRG.109992.1	2	ENSRNOT00000002054	9
MSTRG.110000.1	1699	ENSRNOT00000002058	1944		MSTRG.110000.1	2	ENSRNOT00000002058	2
MSTRG.110001.1	2438	ENSRNOT00000002064	1074		MSTRG.110001.1	2	ENSRNOT00000002064	1
MSTRG.110001.2	1185	ENSRNOT00000002066	2330		MSTRG.110001.2	2	ENSRNOT00000002066	9
MSTRG.110001.3	985	ENSRNOT00000002068	1592		MSTRG.110001.3	2	ENSRNOT00000002068	11
MSTRG.110002.3	820	ENSRNOT00000002072	1579		MSTRG.110002.3	2	ENSRNOT00000002072	11
MSTRG.110003.2	1180	ENSRNOT00000002075	5964		MSTRG.110003.2	2	ENSRNOT00000002075	26
MSTRG.110004.1	979	ENSRNOT00000002076	999		MSTRG.110004.1	2	ENSRNOT00000002076	3
MSTRG.110005.1	788	ENSRNOT00000002078	2757		MSTRG.110005.1	2	ENSRNOT00000002078	3
MSTRG.110006.1	418	ENSRNOT00000002083	3588		MSTRG.110006.1	2	ENSRNOT00000002083	28
MSTRG.110007.1	674	ENSRNOT00000002085	1638		MSTRG.110007.1	2	ENSRNOT00000002085	11
MSTRG.110009.1	456	ENSRNOT00000002089	1022		MSTRG.110009.1	2	ENSRNOT00000002089	5
MSTRG.110010.1	3445	ENSRNOT00000002091	1481		MSTRG.110010.1	2	ENSRNOT00000002091	3
MSTRG.110010.2	3445	ENSRNOT00000002094	1206		MSTRG.110010.2	2	ENSRNOT00000002094	3
MSTRG.110011.1	710	ENSRNOT00000002109	5307		MSTRG.110011.1	2	ENSRNOT00000002109	4
MSTRG.110012.1	1215	ENSRNOT00000002111	1935		MSTRG.110012.1	3	ENSRNOT00000002111	22
MSTRG.110013.1	1053	ENSRNOT00000002114	2307		MSTRG.110013.1	2	ENSRNOT00000002114	5
MSTRG.110014.1	508	ENSRNOT00000002116	909		MSTRG.110014.1	2	ENSRNOT00000002116	4
MSTRG.110015.1	494	ENSRNOT00000002119	1692		MSTRG.110015.1	2	ENSRNOT00000002119	4
MSTRG.110016.1	486	ENSRNOT00000002121	1322		MSTRG.110016.1	2	ENSRNOT00000002121	5
MSTRG.110019.1	495	ENSRNOT00000002131	168		MSTRG.110019.1	2	ENSRNOT00000002131	1
MSTRG.110022.1	368	ENSRNOT00000002132	843		MSTRG.110022.1	2	ENSRNOT00000002132	1
MSTRG.110030.1	945	ENSRNOT00000002134	1212		MSTRG.110030.1	2	ENSRNOT00000002134	10
MSTRG.110030.2	947	ENSRNOT00000002135	507		MSTRG.110030.2	3	ENSRNOT00000002135	1
MSTRG.110030.3	616	ENSRNOT00000002137	528		MSTRG.110030.3	2	ENSRNOT00000002137	1
MSTRG.110030.4	2167	ENSRNOT00000002138	2248		MSTRG.110030.4	2	ENSRNOT00000002138	1
MSTRG.110054.1	293	ENSRNOT00000002140	1830		MSTRG.110054.1	2	ENSRNOT00000002140	2
MSTRG.110064.1	724	ENSRNOT00000002145	2695		MSTRG.110064.1	2	ENSRNOT00000002145	6
MSTRG.110066.1	495	ENSRNOT00000002148	2232		MSTRG.110066.1	2	ENSRNOT00000002148	2
MSTRG.110075.1	340	ENSRNOT00000002150	4531		MSTRG.110075.1	2	ENSRNOT00000002150	24
MSTRG.110116.1	297	ENSRNOT00000002151	3232		MSTRG.110116.1	2	ENSRNOT00000002151	5
MSTRG.110198.1	747	ENSRNOT00000002152	7910		MSTRG.110198.1	3	ENSRNOT00000002152	4
MSTRG.110219.1	1550	ENSRNOT00000002155	2483		MSTRG.110219.1	4	ENSRNOT00000002155	2
MSTRG.110219.2	3073	ENSRNOT00000002156	1119		MSTRG.110219.2	4	ENSRNOT00000002156	3
MSTRG.110233.1	759	ENSRNOT00000002158	1648		MSTRG.110233.1	2	ENSRNOT00000002158	5
MSTRG.110256.1	222	ENSRNOT00000002169	2521		MSTRG.110256.1	2	ENSRNOT00000002169	15
MSTRG.110291.1	231	ENSRNOT00000002173	2885		MSTRG.110291.1	2	ENSRNOT00000002173	18
MSTRG.11030.1	507	ENSRNOT00000002174	1850		MSTRG.11030.1	2	ENSRNOT00000002174	14
MSTRG.110370.4	7570	ENSRNOT00000002177	216		MSTRG.110370.4	2	ENSRNOT00000002177	1
MSTRG.110370.6	7968	ENSRNOT00000002180	7137		MSTRG.110370.6	2	ENSRNOT00000002180	30
MSTRG.110373.1	233	ENSRNOT00000002182	1186		MSTRG.110373.1	2	ENSRNOT00000002182	6
MSTRG.110379.5	529	ENSRNOT00000002187	4400		MSTRG.110379.5	2	ENSRNOT00000002187	9
MSTRG.110381.1	1806	ENSRNOT00000002188	3137		MSTRG.110381.1	2	ENSRNOT00000002188	6
MSTRG.110396.1	1038	ENSRNOT00000002191	3227		MSTRG.110396.1	2	ENSRNOT00000002191	11
MSTRG.110398.1	1222	ENSRNOT00000002194	509		MSTRG.110398.1	2	ENSRNOT00000002194	5
MSTRG.11040.4	10073	ENSRNOT00000002198	2621		MSTRG.11040.4	3	ENSRNOT00000002198	2
MSTRG.11040.5	2345	ENSRNOT00000002206	3615		MSTRG.11040.5	3	ENSRNOT00000002206	8
MSTRG.11040.6	2519	ENSRNOT00000002209	3754		MSTRG.11040.6	3	ENSRNOT00000002209	14
MSTRG.110409.1	1691	ENSRNOT00000002215	5550		MSTRG.110409.1	2	ENSRNOT00000002215	33
MSTRG.110413.1	1474	ENSRNOT00000002220	3153		MSTRG.110413.1	2	ENSRNOT00000002220	34
MSTRG.110414.1	559	ENSRNOT00000002221	652		MSTRG.110414.1	2	ENSRNOT00000002221	4
MSTRG.11045.1	458	ENSRNOT00000002222	2500		MSTRG.11045.1	3	ENSRNOT00000002222	5
MSTRG.110452.1	1229	ENSRNOT00000002223	2643		MSTRG.110452.1	2	ENSRNOT00000002223	27
MSTRG.110479.1	1094	ENSRNOT00000002231	9340		MSTRG.110479.1	2	ENSRNOT00000002231	42
MSTRG.110499.1	2043	ENSRNOT00000002232	2736		MSTRG.110499.1	2	ENSRNOT00000002232	16
MSTRG.110523.1	281	ENSRNOT00000002233	1579		MSTRG.110523.1	2	ENSRNOT00000002233	6
MSTRG.110530.1	476	ENSRNOT00000002238	1683		MSTRG.110530.1	2	ENSRNOT00000002238	11
MSTRG.110552.1	263	ENSRNOT00000002240	3798		MSTRG.110552.1	2	ENSRNOT00000002240	19
MSTRG.110562.1	1155	ENSRNOT00000002241	1266		MSTRG.110562.1	2	ENSRNOT00000002241	7
MSTRG.11057.1	934	ENSRNOT00000002242	1004		MSTRG.11057.1	2	ENSRNOT00000002242	7
MSTRG.110614.1	980	ENSRNOT00000002247	3614		MSTRG.110614.1	3	ENSRNOT00000002247	10
MSTRG.110629.1	284	ENSRNOT00000002255	2104		MSTRG.110629.1	2	ENSRNOT00000002255	10
MSTRG.110659.1	338	ENSRNOT00000002257	2750		MSTRG.110659.1	2	ENSRNOT00000002257	7
MSTRG.110707.1	225	ENSRNOT00000002258	1939		MSTRG.110707.1	2	ENSRNOT00000002258	2
MSTRG.110724.1	410	ENSRNOT00000002259	1486		MSTRG.110724.1	3	ENSRNOT00000002259	3
MSTRG.110726.1	440	ENSRNOT00000002260	2006		MSTRG.110726.1	3	ENSRNOT00000002260	5
MSTRG.110737.1	2422	ENSRNOT00000002281	1861		MSTRG.110737.1	2	ENSRNOT00000002281	9
MSTRG.110737.2	6529	ENSRNOT00000002284	2098		MSTRG.110737.2	2	ENSRNOT00000002284	8
MSTRG.11074.1	851	ENSRNOT00000002285	1392		MSTRG.11074.1	2	ENSRNOT00000002285	11
MSTRG.110743.1	4507	ENSRNOT00000002289	1424		MSTRG.110743.1	2	ENSRNOT00000002289	4
MSTRG.110743.2	7454	ENSRNOT00000002291	2823		MSTRG.110743.2	2	ENSRNOT00000002291	11
MSTRG.110758.1	210	ENSRNOT00000002292	3726		MSTRG.110758.1	2	ENSRNOT00000002292	19
MSTRG.110760.1	337	ENSRNOT00000002293	1853		MSTRG.110760.1	2	ENSRNOT00000002293	8
MSTRG.11078.1	1550	ENSRNOT00000002297	1416		MSTRG.11078.1	3	ENSRNOT00000002297	2
MSTRG.110788.1	2800	ENSRNOT00000002299	2034		MSTRG.110788.1	2	ENSRNOT00000002299	14
MSTRG.110794.1	504	ENSRNOT00000002308	1699		MSTRG.110794.1	2	ENSRNOT00000002308	11
MSTRG.110802.1	218	ENSRNOT00000002309	2763		MSTRG.110802.1	2	ENSRNOT00000002309	13
MSTRG.110813.3	1300	ENSRNOT00000002310	1153		MSTRG.110813.3	2	ENSRNOT00000002310	3
MSTRG.110866.1	3158	ENSRNOT00000002313	2010		MSTRG.110866.1	2	ENSRNOT00000002313	6
MSTRG.110867.1	446	ENSRNOT00000002316	5742		MSTRG.110867.1	2	ENSRNOT00000002316	30
MSTRG.110900.1	392	ENSRNOT00000002321	3114		MSTRG.110900.1	2	ENSRNOT00000002321	16
MSTRG.11096.1	220	ENSRNOT00000002323	4621		MSTRG.11096.1	2	ENSRNOT00000002323	15
MSTRG.111024.1	768	ENSRNOT00000002327	2521		MSTRG.111024.1	2	ENSRNOT00000002327	21
MSTRG.111027.1	382	ENSRNOT00000002329	2976		MSTRG.111027.1	2	ENSRNOT00000002329	4
MSTRG.111029.1	602	ENSRNOT00000002330	3648		MSTRG.111029.1	2	ENSRNOT00000002330	1
MSTRG.111029.2	464	ENSRNOT00000002331	1421		MSTRG.111029.2	3	ENSRNOT00000002331	9
MSTRG.111034.1	631	ENSRNOT00000002333	4284		MSTRG.111034.1	2	ENSRNOT00000002333	30
MSTRG.111035.1	363	ENSRNOT00000002334	1148		MSTRG.111035.1	2	ENSRNOT00000002334	3
MSTRG.111037.1	206	ENSRNOT00000002338	2880		MSTRG.111037.1	2	ENSRNOT00000002338	28
MSTRG.111039.1	1798	ENSRNOT00000002343	3138		MSTRG.111039.1	2	ENSRNOT00000002343	29
MSTRG.111041.1	1015	ENSRNOT00000002346	1444		MSTRG.111041.1	2	ENSRNOT00000002346	4
MSTRG.111042.1	610	ENSRNOT00000002348	1737		MSTRG.111042.1	2	ENSRNOT00000002348	1
MSTRG.111043.1	348	ENSRNOT00000002350	790		MSTRG.111043.1	2	ENSRNOT00000002350	5
MSTRG.111044.1	551	ENSRNOT00000002353	2013		MSTRG.111044.1	2	ENSRNOT00000002353	10
MSTRG.111045.6	731	ENSRNOT00000002354	2252		MSTRG.111045.6	2	ENSRNOT00000002354	14
MSTRG.111046.1	602	ENSRNOT00000002355	2384		MSTRG.111046.1	2	ENSRNOT00000002355	1
MSTRG.111047.1	2485	ENSRNOT00000002356	1179		MSTRG.111047.1	2	ENSRNOT00000002356	4
MSTRG.111049.1	4633	ENSRNOT00000002358	2946		MSTRG.111049.1	2	ENSRNOT00000002358	21
MSTRG.111052.7	723	ENSRNOT00000002361	1980		MSTRG.111052.7	2	ENSRNOT00000002361	5
MSTRG.111052.9	400	ENSRNOT00000002366	2261		MSTRG.111052.9	3	ENSRNOT00000002366	7
MSTRG.111054.1	1668	ENSRNOT00000002373	4197		MSTRG.111054.1	2	ENSRNOT00000002373	16
MSTRG.111054.2	1666	ENSRNOT00000002376	2664		MSTRG.111054.2	2	ENSRNOT00000002376	23
MSTRG.111054.3	2572	ENSRNOT00000002381	1839		MSTRG.111054.3	2	ENSRNOT00000002381	4
MSTRG.111055.1	964	ENSRNOT00000002382	790		MSTRG.111055.1	3	ENSRNOT00000002382	5
MSTRG.111055.2	964	ENSRNOT00000002392	1459		MSTRG.111055.2	3	ENSRNOT00000002392	3
MSTRG.111057.1	442	ENSRNOT00000002394	3267		MSTRG.111057.1	2	ENSRNOT00000002394	23
MSTRG.111058.1	1925	ENSRNOT00000002395	3303		MSTRG.111058.1	2	ENSRNOT00000002395	6
MSTRG.111059.1	435	ENSRNOT00000002396	2321		MSTRG.111059.1	2	ENSRNOT00000002396	5
MSTRG.111064.1	203	ENSRNOT00000002397	883		MSTRG.111064.1	2	ENSRNOT00000002397	5
MSTRG.111082.1	375	ENSRNOT00000002403	4300		MSTRG.111082.1	2	ENSRNOT00000002403	9
MSTRG.111099.1	830	ENSRNOT00000002405	1603		MSTRG.111099.1	2	ENSRNOT00000002405	9
MSTRG.111112.1	767	ENSRNOT00000002407	4787		MSTRG.111112.1	3	ENSRNOT00000002407	19
MSTRG.111112.2	893	ENSRNOT00000002408	741		MSTRG.111112.2	3	ENSRNOT00000002408	2
MSTRG.111112.3	397	ENSRNOT00000002410	3101		MSTRG.111112.3	2	ENSRNOT00000002410	7
MSTRG.111112.4	513	ENSRNOT00000002411	4224		MSTRG.111112.4	2	ENSRNOT00000002411	15
MSTRG.111112.5	452	ENSRNOT00000002418	1571		MSTRG.111112.5	2	ENSRNOT00000002418	4
MSTRG.111146.1	252	ENSRNOT00000002421	6747		MSTRG.111146.1	2	ENSRNOT00000002421	32
MSTRG.111152.1	276	ENSRNOT00000002425	1808		MSTRG.111152.1	2	ENSRNOT00000002425	17
MSTRG.111154.1	235	ENSRNOT00000002427	4383		MSTRG.111154.1	2	ENSRNOT00000002427	17
MSTRG.111160.1	582	ENSRNOT00000002428	4037		MSTRG.111160.1	2	ENSRNOT00000002428	13
MSTRG.111161.1	2083	ENSRNOT00000002429	1984		MSTRG.111161.1	2	ENSRNOT00000002429	9
MSTRG.111161.2	2094	ENSRNOT00000002432	2423		MSTRG.111161.2	2	ENSRNOT00000002432	14
MSTRG.111163.4	9347	ENSRNOT00000002435	2775		MSTRG.111163.4	5	ENSRNOT00000002435	9
MSTRG.111163.5	8057	ENSRNOT00000002439	2540		MSTRG.111163.5	6	ENSRNOT00000002439	14
MSTRG.111165.1	218	ENSRNOT00000002443	6224		MSTRG.111165.1	2	ENSRNOT00000002443	18
MSTRG.111166.1	1021	ENSRNOT00000002444	2589		MSTRG.111166.1	2	ENSRNOT00000002444	12
MSTRG.111167.1	2108	ENSRNOT00000002445	3897		MSTRG.111167.1	2	ENSRNOT00000002445	13
MSTRG.111173.13	1722	ENSRNOT00000002447	1758		MSTRG.111173.13	3	ENSRNOT00000002447	6
MSTRG.111174.1	647	ENSRNOT00000002450	1686		MSTRG.111174.1	2	ENSRNOT00000002450	6
MSTRG.111175.1	1769	ENSRNOT00000002452	3467		MSTRG.111175.1	2	ENSRNOT00000002452	25
MSTRG.111177.2	632	ENSRNOT00000002462	1927		MSTRG.111177.2	2	ENSRNOT00000002462	10
MSTRG.111202.1	986	ENSRNOT00000002465	3552		MSTRG.111202.1	2	ENSRNOT00000002465	3
MSTRG.111203.1	930	ENSRNOT00000002476	2704		MSTRG.111203.1	2	ENSRNOT00000002476	6
MSTRG.111237.1	754	ENSRNOT00000002477	2490		MSTRG.111237.1	2	ENSRNOT00000002477	19
MSTRG.111284.1	798	ENSRNOT00000002478	2265		MSTRG.111284.1	2	ENSRNOT00000002478	21
MSTRG.111286.1	3315	ENSRNOT00000002482	2528		MSTRG.111286.1	2	ENSRNOT00000002482	19
MSTRG.111313.1	2654	ENSRNOT00000002484	1879		MSTRG.111313.1	4	ENSRNOT00000002484	11
MSTRG.111313.2	1487	ENSRNOT00000002486	2047		MSTRG.111313.2	5	ENSRNOT00000002486	12
MSTRG.111321.1	3351	ENSRNOT00000002487	1183		MSTRG.111321.1	2	ENSRNOT00000002487	11
MSTRG.111331.1	759	ENSRNOT00000002492	1487		MSTRG.111331.1	2	ENSRNOT00000002492	3
MSTRG.111351.1	1819	ENSRNOT00000002496	3947		MSTRG.111351.1	3	ENSRNOT00000002496	7
MSTRG.111351.2	4679	ENSRNOT00000002498	2379		MSTRG.111351.2	6	ENSRNOT00000002498	31
MSTRG.111351.3	1128	ENSRNOT00000002499	3872		MSTRG.111351.3	2	ENSRNOT00000002499	6
MSTRG.111366.1	485	ENSRNOT00000002500	794		MSTRG.111366.1	2	ENSRNOT00000002500	4
MSTRG.111384.1	501	ENSRNOT00000002502	2403		MSTRG.111384.1	3	ENSRNOT00000002502	15
MSTRG.111385.1	530	ENSRNOT00000002507	2115		MSTRG.111385.1	2	ENSRNOT00000002507	15
MSTRG.11142.12	9914	ENSRNOT00000002510	3339		MSTRG.11142.12	2	ENSRNOT00000002510	16
MSTRG.111422.1	247	ENSRNOT00000002511	1214		MSTRG.111422.1	2	ENSRNOT00000002511	3
MSTRG.111424.1	2749	ENSRNOT00000002513	1933		MSTRG.111424.1	2	ENSRNOT00000002513	11
MSTRG.11144.1	7592	ENSRNOT00000002517	624		MSTRG.11144.1	2	ENSRNOT00000002517	2
MSTRG.111509.1	1710	ENSRNOT00000002518	1074		MSTRG.111509.1	2	ENSRNOT00000002518	1
MSTRG.111529.1	2457	ENSRNOT00000002519	613		MSTRG.111529.1	2	ENSRNOT00000002519	2
MSTRG.111549.1	971	ENSRNOT00000002520	2238		MSTRG.111549.1	4	ENSRNOT00000002520	8
MSTRG.111620.1	16983	ENSRNOT00000002522	3389		MSTRG.111620.1	2	ENSRNOT00000002522	10
MSTRG.111707.2	578	ENSRNOT00000002523	3228		MSTRG.111707.2	2	ENSRNOT00000002523	3
MSTRG.111715.1	589	ENSRNOT00000002524	2958		MSTRG.111715.1	2	ENSRNOT00000002524	19
MSTRG.111716.1	288	ENSRNOT00000002527	2443		MSTRG.111716.1	2	ENSRNOT00000002527	13
MSTRG.111719.1	221	ENSRNOT00000002528	4364		MSTRG.111719.1	3	ENSRNOT00000002528	12
MSTRG.111731.1	207	ENSRNOT00000002530	4682		MSTRG.111731.1	2	ENSRNOT00000002530	8
MSTRG.111766.1	2512	ENSRNOT00000002533	1471		MSTRG.111766.1	2	ENSRNOT00000002533	9
MSTRG.111776.2	2329	ENSRNOT00000002539	357		MSTRG.111776.2	2	ENSRNOT00000002539	4
MSTRG.111791.1	3778	ENSRNOT00000002540	1064		MSTRG.111791.1	2	ENSRNOT00000002540	3
MSTRG.111794.1	6248	ENSRNOT00000002542	1260		MSTRG.111794.1	4	ENSRNOT00000002542	5
MSTRG.111794.2	3120	ENSRNOT00000002546	909		MSTRG.111794.2	2	ENSRNOT00000002546	10
MSTRG.111800.1	1151	ENSRNOT00000002550	3382		MSTRG.111800.1	2	ENSRNOT00000002550	5
MSTRG.111818.1	295	ENSRNOT00000002552	5081		MSTRG.111818.1	2	ENSRNOT00000002552	3
MSTRG.111819.1	663	ENSRNOT00000002553	2169		MSTRG.111819.1	2	ENSRNOT00000002553	8
MSTRG.111821.1	1316	ENSRNOT00000002554	2805		MSTRG.111821.1	2	ENSRNOT00000002554	21
MSTRG.111822.1	1040	ENSRNOT00000002557	1047		MSTRG.111822.1	2	ENSRNOT00000002557	8
MSTRG.111870.1	3167	ENSRNOT00000002558	2286		MSTRG.111870.1	2	ENSRNOT00000002558	12
MSTRG.111871.1	268	ENSRNOT00000002560	2353		MSTRG.111871.1	2	ENSRNOT00000002560	5
MSTRG.111922.1	322	ENSRNOT00000002567	1300		MSTRG.111922.1	2	ENSRNOT00000002567	9
MSTRG.111931.1	522	ENSRNOT00000002568	3243		MSTRG.111931.1	3	ENSRNOT00000002568	18
MSTRG.111958.1	431	ENSRNOT00000002574	1509		MSTRG.111958.1	2	ENSRNOT00000002574	5
MSTRG.111965.1	218	ENSRNOT00000002576	2182		MSTRG.111965.1	2	ENSRNOT00000002576	14
MSTRG.111999.1	229	ENSRNOT00000002579	1052		MSTRG.111999.1	2	ENSRNOT00000002579	6
MSTRG.112033.1	277	ENSRNOT00000002581	4538		MSTRG.112033.1	3	ENSRNOT00000002581	15
MSTRG.112075.1	242	ENSRNOT00000002593	1961		MSTRG.112075.1	2	ENSRNOT00000002593	18
MSTRG.112110.1	662	ENSRNOT00000002596	1521		MSTRG.112110.1	5	ENSRNOT00000002596	7
MSTRG.112110.3	400	ENSRNOT00000002597	1855		MSTRG.112110.3	2	ENSRNOT00000002597	9
MSTRG.112114.1	1971	ENSRNOT00000002599	1802		MSTRG.112114.1	2	ENSRNOT00000002599	1
MSTRG.112117.1	349	ENSRNOT00000002617	3632		MSTRG.112117.1	2	ENSRNOT00000002617	7
MSTRG.112143.1	426	ENSRNOT00000002621	3059		MSTRG.112143.1	2	ENSRNOT00000002621	12
MSTRG.112238.1	1880	ENSRNOT00000002634	5992		MSTRG.112238.1	2	ENSRNOT00000002634	6
MSTRG.112239.1	4396	ENSRNOT00000002636	4540		MSTRG.112239.1	2	ENSRNOT00000002636	12
MSTRG.112240.1	5718	ENSRNOT00000002638	4745		MSTRG.112240.1	2	ENSRNOT00000002638	18
MSTRG.112246.1	1156	ENSRNOT00000002640	3301		MSTRG.112246.1	2	ENSRNOT00000002640	4
MSTRG.112247.1	2122	ENSRNOT00000002645	2059		MSTRG.112247.1	3	ENSRNOT00000002645	11
MSTRG.112279.1	2144	ENSRNOT00000002649	1172		MSTRG.112279.1	2	ENSRNOT00000002649	11
MSTRG.112303.1	1710	ENSRNOT00000002650	732		MSTRG.112303.1	2	ENSRNOT00000002650	5
MSTRG.112307.1	2359	ENSRNOT00000002656	804		MSTRG.112307.1	2	ENSRNOT00000002656	2
MSTRG.112308.1	9475	ENSRNOT00000002667	662		MSTRG.112308.1	2	ENSRNOT00000002667	3
MSTRG.112308.2	4709	ENSRNOT00000002669	396		MSTRG.112308.2	3	ENSRNOT00000002669	2
MSTRG.112310.1	2549	ENSRNOT00000002670	1472		MSTRG.112310.1	3	ENSRNOT00000002670	2
MSTRG.112337.2	4089	ENSRNOT00000002671	815		MSTRG.112337.2	2	ENSRNOT00000002671	5
MSTRG.112354.5	6373	ENSRNOT00000002673	336		MSTRG.112354.5	4	ENSRNOT00000002673	3
MSTRG.112354.6	3572	ENSRNOT00000002676	503		MSTRG.112354.6	3	ENSRNOT00000002676	3
MSTRG.112355.1	3031	ENSRNOT00000002678	4445		MSTRG.112355.1	2	ENSRNOT00000002678	32
MSTRG.112356.1	440	ENSRNOT00000002679	1769		MSTRG.112356.1	2	ENSRNOT00000002679	9
MSTRG.112387.1	3194	ENSRNOT00000002680	1274		MSTRG.112387.1	2	ENSRNOT00000002680	8
MSTRG.112405.2	5721	ENSRNOT00000002683	953		MSTRG.112405.2	2	ENSRNOT00000002683	8
MSTRG.112444.1	239	ENSRNOT00000002684	2548		MSTRG.112444.1	2	ENSRNOT00000002684	11
MSTRG.112478.1	8909	ENSRNOT00000002695	2553		MSTRG.112478.1	2	ENSRNOT00000002695	14
MSTRG.112579.1	237	ENSRNOT00000002699	1274		MSTRG.112579.1	2	ENSRNOT00000002699	7
MSTRG.112678.1	542	ENSRNOT00000002700	2963		MSTRG.112678.1	2	ENSRNOT00000002700	15
MSTRG.112693.1	876	ENSRNOT00000002704	1591		MSTRG.112693.1	4	ENSRNOT00000002704	8
MSTRG.112738.1	234	ENSRNOT00000002705	1601		MSTRG.112738.1	3	ENSRNOT00000002705	7
MSTRG.112825.1	475	ENSRNOT00000002712	1869		MSTRG.112825.1	3	ENSRNOT00000002712	6
MSTRG.112828.1	319	ENSRNOT00000002713	1446		MSTRG.112828.1	2	ENSRNOT00000002713	11
MSTRG.112863.1	1079	ENSRNOT00000002715	2156		MSTRG.112863.1	2	ENSRNOT00000002715	4
MSTRG.112879.2	1716	ENSRNOT00000002717	585		MSTRG.112879.2	2	ENSRNOT00000002717	2
MSTRG.112879.3	5118	ENSRNOT00000002718	2566		MSTRG.112879.3	4	ENSRNOT00000002718	1
MSTRG.1130.7	1198	ENSRNOT00000002719	3373		MSTRG.1130.7	2	ENSRNOT00000002719	18
MSTRG.113028.1	624	ENSRNOT00000002724	1959		MSTRG.113028.1	2	ENSRNOT00000002724	6
MSTRG.113056.1	593	ENSRNOT00000002727	4069		MSTRG.113056.1	2	ENSRNOT00000002727	15
MSTRG.113058.1	389	ENSRNOT00000002728	1599		MSTRG.113058.1	2	ENSRNOT00000002728	6
MSTRG.113063.1	584	ENSRNOT00000002732	823		MSTRG.113063.1	2	ENSRNOT00000002732	7
MSTRG.113064.1	3318	ENSRNOT00000002736	2968		MSTRG.113064.1	2	ENSRNOT00000002736	17
MSTRG.113088.1	1941	ENSRNOT00000002738	2868		MSTRG.113088.1	2	ENSRNOT00000002738	16
MSTRG.11315.1	1067	ENSRNOT00000002743	1263		MSTRG.11315.1	2	ENSRNOT00000002743	10
MSTRG.113159.1	514	ENSRNOT00000002745	3940		MSTRG.113159.1	2	ENSRNOT00000002745	11
MSTRG.11316.1	1779	ENSRNOT00000002746	2070		MSTRG.11316.1	3	ENSRNOT00000002746	3
MSTRG.113209.1	242	ENSRNOT00000002755	2623		MSTRG.113209.1	2	ENSRNOT00000002755	3
MSTRG.113220.1	3065	ENSRNOT00000002759	5792		MSTRG.113220.1	2	ENSRNOT00000002759	26
MSTRG.113235.1	2916	ENSRNOT00000002760	1328		MSTRG.113235.1	2	ENSRNOT00000002760	9
MSTRG.113264.1	476	ENSRNOT00000002769	8440		MSTRG.113264.1	4	ENSRNOT00000002769	12
MSTRG.113360.1	628	ENSRNOT00000002771	1411		MSTRG.113360.1	3	ENSRNOT00000002771	2
MSTRG.113363.1	763	ENSRNOT00000002775	2264		MSTRG.113363.1	2	ENSRNOT00000002775	7
MSTRG.11337.1	1822	ENSRNOT00000002776	3229		MSTRG.11337.1	6	ENSRNOT00000002776	2
MSTRG.11337.2	2117	ENSRNOT00000002779	2610		MSTRG.11337.2	3	ENSRNOT00000002779	7
MSTRG.11337.3	1311	ENSRNOT00000002790	4148		MSTRG.11337.3	3	ENSRNOT00000002790	19
MSTRG.11337.4	1827	ENSRNOT00000002793	8028		MSTRG.11337.4	2	ENSRNOT00000002793	18
MSTRG.113378.1	1543	ENSRNOT00000002797	1199		MSTRG.113378.1	2	ENSRNOT00000002797	6
MSTRG.113379.1	842	ENSRNOT00000002799	2526		MSTRG.113379.1	3	ENSRNOT00000002799	7
MSTRG.113379.2	1273	ENSRNOT00000002800	2757		MSTRG.113379.2	2	ENSRNOT00000002800	18
MSTRG.11338.1	339	ENSRNOT00000002807	2408		MSTRG.11338.1	2	ENSRNOT00000002807	7
MSTRG.113385.1	217	ENSRNOT00000002809	1102		MSTRG.113385.1	2	ENSRNOT00000002809	5
MSTRG.113385.2	1020	ENSRNOT00000002812	5838		MSTRG.113385.2	2	ENSRNOT00000002812	31
MSTRG.11339.1	1203	ENSRNOT00000002814	11577		MSTRG.11339.1	2	ENSRNOT00000002814	69
MSTRG.113402.1	320	ENSRNOT00000002815	3257		MSTRG.113402.1	2	ENSRNOT00000002815	13
MSTRG.113409.1	313	ENSRNOT00000002819	1113		MSTRG.113409.1	2	ENSRNOT00000002819	6
MSTRG.113445.1	5423	ENSRNOT00000002824	1136		MSTRG.113445.1	2	ENSRNOT00000002824	7
MSTRG.113454.1	371	ENSRNOT00000002827	2160		MSTRG.113454.1	2	ENSRNOT00000002827	1
MSTRG.11347.1	251	ENSRNOT00000002834	972		MSTRG.11347.1	2	ENSRNOT00000002834	9
MSTRG.113497.1	392	ENSRNOT00000002837	3251		MSTRG.113497.1	2	ENSRNOT00000002837	3
MSTRG.113522.1	4904	ENSRNOT00000002838	1956		MSTRG.113522.1	2	ENSRNOT00000002838	8
MSTRG.11353.1	472	ENSRNOT00000002843	4468		MSTRG.11353.1	2	ENSRNOT00000002843	12
MSTRG.113572.1	431	ENSRNOT00000002844	4240		MSTRG.113572.1	2	ENSRNOT00000002844	4
MSTRG.113597.1	270	ENSRNOT00000002851	7362		MSTRG.113597.1	2	ENSRNOT00000002851	39
MSTRG.113615.1	3179	ENSRNOT00000002853	2079		MSTRG.113615.1	2	ENSRNOT00000002853	7
MSTRG.113703.1	1095	ENSRNOT00000002860	2660		MSTRG.113703.1	4	ENSRNOT00000002860	9
MSTRG.113703.2	6386	ENSRNOT00000002862	3586		MSTRG.113703.2	2	ENSRNOT00000002862	10
MSTRG.113703.3	3207	ENSRNOT00000002864	3492		MSTRG.113703.3	5	ENSRNOT00000002864	18
MSTRG.113703.4	1628	ENSRNOT00000002866	2145		MSTRG.113703.4	4	ENSRNOT00000002866	11
MSTRG.113708.1	217	ENSRNOT00000002867	6045		MSTRG.113708.1	2	ENSRNOT00000002867	17
MSTRG.113710.1	1926	ENSRNOT00000002869	1835		MSTRG.113710.1	2	ENSRNOT00000002869	4
MSTRG.113757.1	2415	ENSRNOT00000002872	2431		MSTRG.113757.1	2	ENSRNOT00000002872	12
MSTRG.113770.1	209	ENSRNOT00000002876	2471		MSTRG.113770.1	2	ENSRNOT00000002876	8
MSTRG.113776.1	967	ENSRNOT00000002879	4594		MSTRG.113776.1	4	ENSRNOT00000002879	9
MSTRG.113845.1	782	ENSRNOT00000002881	2760		MSTRG.113845.1	2	ENSRNOT00000002881	21
MSTRG.113900.1	826	ENSRNOT00000002882	6048		MSTRG.113900.1	2	ENSRNOT00000002882	10
MSTRG.113949.1	2032	ENSRNOT00000002883	1704		MSTRG.113949.1	2	ENSRNOT00000002883	13
MSTRG.11395.1	229	ENSRNOT00000002885	656		MSTRG.11395.1	2	ENSRNOT00000002885	5
MSTRG.113979.1	2521	ENSRNOT00000002887	1565		MSTRG.113979.1	2	ENSRNOT00000002887	3
MSTRG.114005.1	8737	ENSRNOT00000002888	3148		MSTRG.114005.1	2	ENSRNOT00000002888	2
MSTRG.114006.1	3768	ENSRNOT00000002890	1083		MSTRG.114006.1	5	ENSRNOT00000002890	7
MSTRG.114006.2	1250	ENSRNOT00000002895	3970		MSTRG.114006.2	3	ENSRNOT00000002895	17
MSTRG.114006.3	3706	ENSRNOT00000002896	6827		MSTRG.114006.3	2	ENSRNOT00000002896	4
MSTRG.114081.1	229	ENSRNOT00000002897	2731		MSTRG.114081.1	2	ENSRNOT00000002897	3
MSTRG.114104.1	499	ENSRNOT00000002899	2105		MSTRG.114104.1	2	ENSRNOT00000002899	14
MSTRG.114165.1	9475	ENSRNOT00000002905	4036		MSTRG.114165.1	2	ENSRNOT00000002905	11
MSTRG.114167.1	1958	ENSRNOT00000002906	1393		MSTRG.114167.1	2	ENSRNOT00000002906	11
MSTRG.11418.1	565	ENSRNOT00000002907	3300		MSTRG.11418.1	2	ENSRNOT00000002907	14
MSTRG.114252.1	600	ENSRNOT00000002908	6775		MSTRG.114252.1	2	ENSRNOT00000002908	8
MSTRG.114378.1	23798	ENSRNOT00000002916	4851		MSTRG.114378.1	2	ENSRNOT00000002916	15
MSTRG.114406.1	209	ENSRNOT00000002917	1766		MSTRG.114406.1	2	ENSRNOT00000002917	1
MSTRG.114408.1	525	ENSRNOT00000002918	1972		MSTRG.114408.1	2	ENSRNOT00000002918	13
MSTRG.114460.1	1500	ENSRNOT00000002921	3768		MSTRG.114460.1	2	ENSRNOT00000002921	5
MSTRG.114484.1	28572	ENSRNOT00000002924	2671		MSTRG.114484.1	2	ENSRNOT00000002924	8
MSTRG.114502.1	967	ENSRNOT00000002927	1655		MSTRG.114502.1	2	ENSRNOT00000002927	3
MSTRG.114545.6	282	ENSRNOT00000002928	3213		MSTRG.114545.6	2	ENSRNOT00000002928	3
MSTRG.114551.1	2106	ENSRNOT00000002933	7118		MSTRG.114551.1	2	ENSRNOT00000002933	3
MSTRG.114577.1	1034	ENSRNOT00000002936	3048		MSTRG.114577.1	2	ENSRNOT00000002936	12
MSTRG.114603.1	870	ENSRNOT00000002938	1930		MSTRG.114603.1	2	ENSRNOT00000002938	7
MSTRG.114616.1	326	ENSRNOT00000002941	708		MSTRG.114616.1	2	ENSRNOT00000002941	10
MSTRG.114637.2	2490	ENSRNOT00000002942	1406		MSTRG.114637.2	4	ENSRNOT00000002942	5
MSTRG.114676.1	3897	ENSRNOT00000002943	1053		MSTRG.114676.1	7	ENSRNOT00000002943	4
MSTRG.114676.3	1207	ENSRNOT00000002946	2859		MSTRG.114676.3	4	ENSRNOT00000002946	4
MSTRG.114676.4	892	ENSRNOT00000002953	720		MSTRG.114676.4	2	ENSRNOT00000002953	6
MSTRG.114677.1	836	ENSRNOT00000002956	1445		MSTRG.114677.1	2	ENSRNOT00000002956	9
MSTRG.114678.1	321	ENSRNOT00000002957	1630		MSTRG.114678.1	2	ENSRNOT00000002957	9
MSTRG.114688.1	6411	ENSRNOT00000002960	4987		MSTRG.114688.1	4	ENSRNOT00000002960	6
MSTRG.114688.2	2959	ENSRNOT00000002962	809		MSTRG.114688.2	5	ENSRNOT00000002962	6
MSTRG.114689.1	582	ENSRNOT00000002969	1261		MSTRG.114689.1	2	ENSRNOT00000002969	8
MSTRG.114712.1	2155	ENSRNOT00000002973	1393		MSTRG.114712.1	2	ENSRNOT00000002973	8
MSTRG.114713.1	445	ENSRNOT00000002974	3864		MSTRG.114713.1	2	ENSRNOT00000002974	18
MSTRG.114717.1	654	ENSRNOT00000002975	1063		MSTRG.114717.1	2	ENSRNOT00000002975	6
MSTRG.114725.1	4690	ENSRNOT00000002976	2914		MSTRG.114725.1	3	ENSRNOT00000002976	21
MSTRG.114725.2	374	ENSRNOT00000002977	2103		MSTRG.114725.2	2	ENSRNOT00000002977	14
MSTRG.114741.1	743	ENSRNOT00000002980	2605		MSTRG.114741.1	3	ENSRNOT00000002980	16
MSTRG.114822.1	943	ENSRNOT00000002981	9204		MSTRG.114822.1	6	ENSRNOT00000002981	19
MSTRG.114822.2	588	ENSRNOT00000002982	2577		MSTRG.114822.2	4	ENSRNOT00000002982	2
MSTRG.114822.3	1440	ENSRNOT00000002983	1608		MSTRG.114822.3	2	ENSRNOT00000002983	15
MSTRG.114822.4	226	ENSRNOT00000002984	1496		MSTRG.114822.4	2	ENSRNOT00000002984	7
MSTRG.114829.1	890	ENSRNOT00000002987	1776		MSTRG.114829.1	2	ENSRNOT00000002987	7
MSTRG.114829.2	695	ENSRNOT00000002991	396		MSTRG.114829.2	2	ENSRNOT00000002991	5
MSTRG.114830.1	646	ENSRNOT00000002992	1816		MSTRG.114830.1	2	ENSRNOT00000002992	7
MSTRG.114843.1	324	ENSRNOT00000002995	2304		MSTRG.114843.1	2	ENSRNOT00000002995	1
MSTRG.114848.1	249	ENSRNOT00000002996	1348		MSTRG.114848.1	2	ENSRNOT00000002996	9
MSTRG.11485.1	1184	ENSRNOT00000003001	7766		MSTRG.11485.1	3	ENSRNOT00000003001	11
MSTRG.114850.1	257	ENSRNOT00000003004	1594		MSTRG.114850.1	2	ENSRNOT00000003004	7
MSTRG.11487.1	424	ENSRNOT00000003006	4311		MSTRG.11487.1	2	ENSRNOT00000003006	12
MSTRG.114873.1	280	ENSRNOT00000003009	3613		MSTRG.114873.1	2	ENSRNOT00000003009	23
MSTRG.114878.1	275	ENSRNOT00000003010	1871		MSTRG.114878.1	2	ENSRNOT00000003010	6
MSTRG.114897.1	208	ENSRNOT00000003012	733		MSTRG.114897.1	2	ENSRNOT00000003012	5
MSTRG.114905.1	364	ENSRNOT00000003013	765		MSTRG.114905.1	2	ENSRNOT00000003013	7
MSTRG.114925.1	253	ENSRNOT00000003017	6196		MSTRG.114925.1	2	ENSRNOT00000003017	17
MSTRG.114939.1	1365	ENSRNOT00000003020	1933		MSTRG.114939.1	5	ENSRNOT00000003020	2
MSTRG.114939.2	1925	ENSRNOT00000003021	837		MSTRG.114939.2	4	ENSRNOT00000003021	7
MSTRG.114944.1	3303	ENSRNOT00000003024	1303		MSTRG.114944.1	3	ENSRNOT00000003024	6
MSTRG.114944.2	7862	ENSRNOT00000003026	3149		MSTRG.114944.2	2	ENSRNOT00000003026	10
MSTRG.114947.1	842	ENSRNOT00000003046	1639		MSTRG.114947.1	2	ENSRNOT00000003046	10
MSTRG.114947.2	397	ENSRNOT00000003048	2665		MSTRG.114947.2	2	ENSRNOT00000003048	9
MSTRG.114952.2	2275	ENSRNOT00000003050	5237		MSTRG.114952.2	2	ENSRNOT00000003050	21
MSTRG.114977.1	356	ENSRNOT00000003052	2146		MSTRG.114977.1	4	ENSRNOT00000003052	12
MSTRG.115090.1	548	ENSRNOT00000003060	1545		MSTRG.115090.1	2	ENSRNOT00000003060	8
MSTRG.1151.1	640	ENSRNOT00000003061	10144		MSTRG.1151.1	2	ENSRNOT00000003061	62
MSTRG.115124.1	1364	ENSRNOT00000003068	1854		MSTRG.115124.1	4	ENSRNOT00000003068	1
MSTRG.115125.1	1872	ENSRNOT00000003070	2363		MSTRG.115125.1	5	ENSRNOT00000003070	12
MSTRG.115141.1	526	ENSRNOT00000003072	4423		MSTRG.115141.1	5	ENSRNOT00000003072	28
MSTRG.115170.1	9815	ENSRNOT00000003075	1134		MSTRG.115170.1	2	ENSRNOT00000003075	4
MSTRG.115184.1	778	ENSRNOT00000003076	2981		MSTRG.115184.1	2	ENSRNOT00000003076	8
MSTRG.115205.15	23292	ENSRNOT00000003077	6514		MSTRG.115205.15	2	ENSRNOT00000003077	23
MSTRG.115205.16	14006	ENSRNOT00000003080	1049		MSTRG.115205.16	2	ENSRNOT00000003080	2
MSTRG.11522.1	843	ENSRNOT00000003082	1499		MSTRG.11522.1	3	ENSRNOT00000003082	4
MSTRG.11532.1	1470	ENSRNOT00000003083	1687		MSTRG.11532.1	2	ENSRNOT00000003083	6
MSTRG.11532.2	1591	ENSRNOT00000003085	1093		MSTRG.11532.2	3	ENSRNOT00000003085	6
MSTRG.11538.1	2590	ENSRNOT00000003087	4791		MSTRG.11538.1	2	ENSRNOT00000003087	9
MSTRG.11538.3	2685	ENSRNOT00000003088	2790		MSTRG.11538.3	3	ENSRNOT00000003088	11
MSTRG.115389.1	1217	ENSRNOT00000003091	4372		MSTRG.115389.1	2	ENSRNOT00000003091	11
MSTRG.115427.1	369	ENSRNOT00000003092	4112		MSTRG.115427.1	2	ENSRNOT00000003092	7
MSTRG.11544.2	1687	ENSRNOT00000003102	1953		MSTRG.11544.2	3	ENSRNOT00000003102	11
MSTRG.11544.4	366	ENSRNOT00000003106	1316		MSTRG.11544.4	3	ENSRNOT00000003106	8
MSTRG.115457.1	1522	ENSRNOT00000003125	2616		MSTRG.115457.1	2	ENSRNOT00000003125	19
MSTRG.115459.1	389	ENSRNOT00000003128	4872		MSTRG.115459.1	2	ENSRNOT00000003128	9
MSTRG.115460.1	381	ENSRNOT00000003129	942		MSTRG.115460.1	2	ENSRNOT00000003129	6
MSTRG.115461.1	4189	ENSRNOT00000003137	2476		MSTRG.115461.1	2	ENSRNOT00000003137	8
MSTRG.115462.1	5454	ENSRNOT00000003139	750		MSTRG.115462.1	2	ENSRNOT00000003139	5
MSTRG.115472.1	471	ENSRNOT00000003145	765		MSTRG.115472.1	2	ENSRNOT00000003145	9
MSTRG.115496.1	769	ENSRNOT00000003146	4408		MSTRG.115496.1	2	ENSRNOT00000003146	25
MSTRG.115578.1	448	ENSRNOT00000003150	3290		MSTRG.115578.1	2	ENSRNOT00000003150	22
MSTRG.115655.7	5642	ENSRNOT00000003155	2161		MSTRG.115655.7	2	ENSRNOT00000003155	4
MSTRG.115656.1	4441	ENSRNOT00000003158	1553		MSTRG.115656.1	2	ENSRNOT00000003158	8
MSTRG.115661.1	10922	ENSRNOT00000003164	984		MSTRG.115661.1	2	ENSRNOT00000003164	11
MSTRG.115664.1	9997	ENSRNOT00000003170	1926		MSTRG.115664.1	2	ENSRNOT00000003170	9
MSTRG.115705.2	6235	ENSRNOT00000003173	1643		MSTRG.115705.2	2	ENSRNOT00000003173	8
MSTRG.115705.3	5319	ENSRNOT00000003174	936		MSTRG.115705.3	3	ENSRNOT00000003174	1
MSTRG.115705.4	5457	ENSRNOT00000003177	2726		MSTRG.115705.4	2	ENSRNOT00000003177	2
MSTRG.115706.1	1763	ENSRNOT00000003179	2859		MSTRG.115706.1	2	ENSRNOT00000003179	11
MSTRG.115711.1	4100	ENSRNOT00000003180	303		MSTRG.115711.1	2	ENSRNOT00000003180	2
MSTRG.115731.1	1562	ENSRNOT00000003182	1751		MSTRG.115731.1	2	ENSRNOT00000003182	11
MSTRG.115740.1	701	ENSRNOT00000003188	1227		MSTRG.115740.1	2	ENSRNOT00000003188	8
MSTRG.115742.1	991	ENSRNOT00000003189	3998		MSTRG.115742.1	2	ENSRNOT00000003189	22
MSTRG.115844.1	238	ENSRNOT00000003190	4875		MSTRG.115844.1	2	ENSRNOT00000003190	9
MSTRG.115889.1	215	ENSRNOT00000003191	4419		MSTRG.115889.1	2	ENSRNOT00000003191	9
MSTRG.115891.2	377	ENSRNOT00000003192	642		MSTRG.115891.2	2	ENSRNOT00000003192	5
MSTRG.115948.1	893	ENSRNOT00000003193	7626		MSTRG.115948.1	2	ENSRNOT00000003193	27
MSTRG.115978.1	225	ENSRNOT00000003197	1359		MSTRG.115978.1	3	ENSRNOT00000003197	10
MSTRG.11602.1	2595	ENSRNOT00000003198	2944		MSTRG.11602.1	2	ENSRNOT00000003198	19
MSTRG.116053.3	423	ENSRNOT00000003207	1866		MSTRG.116053.3	3	ENSRNOT00000003207	14
MSTRG.116074.1	1095	ENSRNOT00000003208	1107		MSTRG.116074.1	2	ENSRNOT00000003208	6
MSTRG.116076.1	252	ENSRNOT00000003213	1911		MSTRG.116076.1	2	ENSRNOT00000003213	15
MSTRG.116107.1	451	ENSRNOT00000003216	4415		MSTRG.116107.1	2	ENSRNOT00000003216	34
MSTRG.116111.1	917	ENSRNOT00000003219	2016		MSTRG.116111.1	2	ENSRNOT00000003219	13
MSTRG.116114.1	247	ENSRNOT00000003224	1631		MSTRG.116114.1	2	ENSRNOT00000003224	8
MSTRG.116141.1	1466	ENSRNOT00000003228	3346		MSTRG.116141.1	2	ENSRNOT00000003228	15
MSTRG.116152.1	502	ENSRNOT00000003235	1060		MSTRG.116152.1	2	ENSRNOT00000003235	3
MSTRG.11620.1	5312	ENSRNOT00000003237	4557		MSTRG.11620.1	2	ENSRNOT00000003237	18
MSTRG.11623.1	644	ENSRNOT00000003239	3599		MSTRG.11623.1	3	ENSRNOT00000003239	7
MSTRG.116266.1	788	ENSRNOT00000003240	1737		MSTRG.116266.1	2	ENSRNOT00000003240	9
MSTRG.116311.1	5027	ENSRNOT00000003246	3535		MSTRG.116311.1	2	ENSRNOT00000003246	6
MSTRG.116346.1	2198	ENSRNOT00000003247	1809		MSTRG.116346.1	2	ENSRNOT00000003247	4
MSTRG.116381.3	605	ENSRNOT00000003248	1064		MSTRG.116381.3	4	ENSRNOT00000003248	9
MSTRG.116381.4	501	ENSRNOT00000003249	1936		MSTRG.116381.4	3	ENSRNOT00000003249	9
MSTRG.116411.3	4543	ENSRNOT00000003251	1660		MSTRG.116411.3	2	ENSRNOT00000003251	2
MSTRG.116412.1	2356	ENSRNOT00000003255	10173		MSTRG.116412.1	3	ENSRNOT00000003255	22
MSTRG.116416.1	603	ENSRNOT00000003265	1613		MSTRG.116416.1	2	ENSRNOT00000003265	6
MSTRG.116463.1	3810	ENSRNOT00000003268	1469		MSTRG.116463.1	2	ENSRNOT00000003268	5
MSTRG.116485.1	287	ENSRNOT00000003274	3005		MSTRG.116485.1	2	ENSRNOT00000003274	7
MSTRG.116486.1	222	ENSRNOT00000003277	3845		MSTRG.116486.1	2	ENSRNOT00000003277	24
MSTRG.116490.1	322	ENSRNOT00000003280	7376		MSTRG.116490.1	2	ENSRNOT00000003280	16
MSTRG.116492.1	405	ENSRNOT00000003282	2831		MSTRG.116492.1	3	ENSRNOT00000003282	9
MSTRG.116517.1	1093	ENSRNOT00000003283	3043		MSTRG.116517.1	2	ENSRNOT00000003283	7
MSTRG.116517.2	1267	ENSRNOT00000003284	4328		MSTRG.116517.2	3	ENSRNOT00000003284	24
MSTRG.116525.1	231	ENSRNOT00000003286	4171		MSTRG.116525.1	2	ENSRNOT00000003286	3
MSTRG.116601.2	13598	ENSRNOT00000003295	1918		MSTRG.116601.2	2	ENSRNOT00000003295	6
MSTRG.116601.3	8587	ENSRNOT00000003296	1671		MSTRG.116601.3	5	ENSRNOT00000003296	3
MSTRG.116601.4	12454	ENSRNOT00000003297	1396		MSTRG.116601.4	3	ENSRNOT00000003297	3
MSTRG.116601.5	8498	ENSRNOT00000003308	2664		MSTRG.116601.5	4	ENSRNOT00000003308	6
MSTRG.116601.6	15390	ENSRNOT00000003309	3542		MSTRG.116601.6	5	ENSRNOT00000003309	23
MSTRG.116603.1	11714	ENSRNOT00000003313	4317		MSTRG.116603.1	2	ENSRNOT00000003313	8
MSTRG.116632.1	475	ENSRNOT00000003314	1526		MSTRG.116632.1	2	ENSRNOT00000003314	8
MSTRG.116722.1	293	ENSRNOT00000003320	3622		MSTRG.116722.1	2	ENSRNOT00000003320	14
MSTRG.116737.1	5698	ENSRNOT00000003326	1950		MSTRG.116737.1	5	ENSRNOT00000003326	14
MSTRG.116737.2	5799	ENSRNOT00000003327	2344		MSTRG.116737.2	6	ENSRNOT00000003327	5
MSTRG.116737.3	2632	ENSRNOT00000003332	3073		MSTRG.116737.3	3	ENSRNOT00000003332	12
MSTRG.116737.4	6056	ENSRNOT00000003339	1533		MSTRG.116737.4	4	ENSRNOT00000003339	7
MSTRG.116773.1	207	ENSRNOT00000003340	2844		MSTRG.116773.1	2	ENSRNOT00000003340	5
MSTRG.11681.1	265	ENSRNOT00000003343	1874		MSTRG.11681.1	2	ENSRNOT00000003343	2
MSTRG.116846.1	2508	ENSRNOT00000003346	1868		MSTRG.116846.1	2	ENSRNOT00000003346	11
MSTRG.116855.1	1800	ENSRNOT00000003349	5699		MSTRG.116855.1	2	ENSRNOT00000003349	20
MSTRG.116903.1	904	ENSRNOT00000003359	1735		MSTRG.116903.1	2	ENSRNOT00000003359	5
MSTRG.116904.1	7266	ENSRNOT00000003361	1903		MSTRG.116904.1	2	ENSRNOT00000003361	3
MSTRG.116905.1	8261	ENSRNOT00000003369	2281		MSTRG.116905.1	2	ENSRNOT00000003369	16
MSTRG.116906.1	17700	ENSRNOT00000003376	231		MSTRG.116906.1	2	ENSRNOT00000003376	2
MSTRG.116907.1	4102	ENSRNOT00000003378	3170		MSTRG.116907.1	2	ENSRNOT00000003378	1
MSTRG.116908.1	2211	ENSRNOT00000003382	1925		MSTRG.116908.1	2	ENSRNOT00000003382	5
MSTRG.116959.1	4206	ENSRNOT00000003391	991		MSTRG.116959.1	2	ENSRNOT00000003391	6
MSTRG.116968.1	268	ENSRNOT00000003397	4582		MSTRG.116968.1	2	ENSRNOT00000003397	16
MSTRG.117017.1	351	ENSRNOT00000003402	829		MSTRG.117017.1	2	ENSRNOT00000003402	7
MSTRG.117026.1	392	ENSRNOT00000003405	1272		MSTRG.117026.1	2	ENSRNOT00000003405	4
MSTRG.117028.1	1236	ENSRNOT00000003407	6455		MSTRG.117028.1	3	ENSRNOT00000003407	21
MSTRG.117043.1	6613	ENSRNOT00000003409	1964		MSTRG.117043.1	2	ENSRNOT00000003409	8
MSTRG.117043.2	5940	ENSRNOT00000003412	2238		MSTRG.117043.2	2	ENSRNOT00000003412	4
MSTRG.117043.3	2487	ENSRNOT00000003413	2061		MSTRG.117043.3	2	ENSRNOT00000003413	4
MSTRG.117045.1	216	ENSRNOT00000003414	3167		MSTRG.117045.1	2	ENSRNOT00000003414	3
MSTRG.117046.1	773	ENSRNOT00000003420	396		MSTRG.117046.1	2	ENSRNOT00000003420	2
MSTRG.117047.1	2871	ENSRNOT00000003421	2215		MSTRG.117047.1	2	ENSRNOT00000003421	1
MSTRG.117075.1	4028	ENSRNOT00000003425	1492		MSTRG.117075.1	2	ENSRNOT00000003425	3
MSTRG.117077.4	1152	ENSRNOT00000003428	1515		MSTRG.117077.4	2	ENSRNOT00000003428	16
MSTRG.117079.1	246	ENSRNOT00000003432	2467		MSTRG.117079.1	2	ENSRNOT00000003432	11
MSTRG.11709.1	1081	ENSRNOT00000003435	2376		MSTRG.11709.1	3	ENSRNOT00000003435	24
MSTRG.117106.1	296	ENSRNOT00000003437	4239		MSTRG.117106.1	2	ENSRNOT00000003437	32
MSTRG.117140.1	2515	ENSRNOT00000003438	573		MSTRG.117140.1	2	ENSRNOT00000003438	5
MSTRG.117169.1	219	ENSRNOT00000003439	3841		MSTRG.117169.1	2	ENSRNOT00000003439	5
MSTRG.117187.1	1314	ENSRNOT00000003441	2218		MSTRG.117187.1	2	ENSRNOT00000003441	2
MSTRG.117198.1	2297	ENSRNOT00000003443	3259		MSTRG.117198.1	2	ENSRNOT00000003443	18
MSTRG.117199.1	1695	ENSRNOT00000003447	3264		MSTRG.117199.1	2	ENSRNOT00000003447	12
MSTRG.117247.1	3817	ENSRNOT00000003449	1313		MSTRG.117247.1	2	ENSRNOT00000003449	2
MSTRG.117286.2	1293	ENSRNOT00000003450	315		MSTRG.117286.2	3	ENSRNOT00000003450	2
MSTRG.117291.1	789	ENSRNOT00000003451	515		MSTRG.117291.1	2	ENSRNOT00000003451	1
MSTRG.117293.1	1086	ENSRNOT00000003452	5746		MSTRG.117293.1	2	ENSRNOT00000003452	22
MSTRG.117294.1	1982	ENSRNOT00000003455	553		MSTRG.117294.1	2	ENSRNOT00000003455	2
MSTRG.117315.1	268	ENSRNOT00000003458	1136		MSTRG.117315.1	2	ENSRNOT00000003458	1
MSTRG.117325.1	658	ENSRNOT00000003460	1258		MSTRG.117325.1	2	ENSRNOT00000003460	3
MSTRG.117351.1	913	ENSRNOT00000003465	1804		MSTRG.117351.1	2	ENSRNOT00000003465	7
MSTRG.117359.1	1264	ENSRNOT00000003466	1143		MSTRG.117359.1	2	ENSRNOT00000003466	7
MSTRG.117363.1	287	ENSRNOT00000003470	1672		MSTRG.117363.1	2	ENSRNOT00000003470	9
MSTRG.117376.1	1278	ENSRNOT00000003472	4895		MSTRG.117376.1	2	ENSRNOT00000003472	4
MSTRG.117387.1	621	ENSRNOT00000003473	549		MSTRG.117387.1	2	ENSRNOT00000003473	4
MSTRG.117406.1	4602	ENSRNOT00000003475	1164		MSTRG.117406.1	2	ENSRNOT00000003475	7
MSTRG.117412.1	507	ENSRNOT00000003479	1394		MSTRG.117412.1	2	ENSRNOT00000003479	11
MSTRG.117420.2	1754	ENSRNOT00000003486	1057		MSTRG.117420.2	2	ENSRNOT00000003486	2
MSTRG.117424.1	503	ENSRNOT00000003489	5330		MSTRG.117424.1	2	ENSRNOT00000003489	7
MSTRG.117432.1	840	ENSRNOT00000003492	4066		MSTRG.117432.1	2	ENSRNOT00000003492	20
MSTRG.117433.1	1897	ENSRNOT00000003495	1909		MSTRG.117433.1	2	ENSRNOT00000003495	9
MSTRG.117435.1	429	ENSRNOT00000003498	2130		MSTRG.117435.1	2	ENSRNOT00000003498	5
MSTRG.117441.1	1547	ENSRNOT00000003501	1673		MSTRG.117441.1	2	ENSRNOT00000003501	9
MSTRG.117445.1	655	ENSRNOT00000003511	3420		MSTRG.117445.1	3	ENSRNOT00000003511	3
MSTRG.117504.1	1985	ENSRNOT00000003512	2583		MSTRG.117504.1	3	ENSRNOT00000003512	24
MSTRG.117504.2	1989	ENSRNOT00000003514	3027		MSTRG.117504.2	3	ENSRNOT00000003514	4
MSTRG.117504.3	1903	ENSRNOT00000003515	1535		MSTRG.117504.3	2	ENSRNOT00000003515	5
MSTRG.117504.4	2094	ENSRNOT00000003517	2758		MSTRG.117504.4	3	ENSRNOT00000003517	15
MSTRG.117509.1	2454	ENSRNOT00000003519	5717		MSTRG.117509.1	6	ENSRNOT00000003519	30
MSTRG.117521.1	773	ENSRNOT00000003526	1389		MSTRG.117521.1	2	ENSRNOT00000003526	16
MSTRG.117539.1	2253	ENSRNOT00000003527	2010		MSTRG.117539.1	2	ENSRNOT00000003527	21
MSTRG.117540.1	6343	ENSRNOT00000003535	2163		MSTRG.117540.1	2	ENSRNOT00000003535	6
MSTRG.117589.1	2640	ENSRNOT00000003540	3821		MSTRG.117589.1	2	ENSRNOT00000003540	5
MSTRG.117638.1	764	ENSRNOT00000003542	1841		MSTRG.117638.1	2	ENSRNOT00000003542	9
MSTRG.117649.1	227	ENSRNOT00000003544	1396		MSTRG.117649.1	2	ENSRNOT00000003544	2
MSTRG.11766.1	793	ENSRNOT00000003545	3566		MSTRG.11766.1	2	ENSRNOT00000003545	6
MSTRG.117719.1	19701	ENSRNOT00000003550	863		MSTRG.117719.1	2	ENSRNOT00000003550	8
MSTRG.117720.1	315	ENSRNOT00000003551	2966		MSTRG.117720.1	2	ENSRNOT00000003551	14
MSTRG.117721.1	1422	ENSRNOT00000003552	1047		MSTRG.117721.1	2	ENSRNOT00000003552	5
MSTRG.117722.1	1863	ENSRNOT00000003555	2010		MSTRG.117722.1	2	ENSRNOT00000003555	6
MSTRG.117829.3	7460	ENSRNOT00000003556	3687		MSTRG.117829.3	2	ENSRNOT00000003556	18
MSTRG.117830.1	250	ENSRNOT00000003557	757		MSTRG.117830.1	2	ENSRNOT00000003557	1
MSTRG.117840.1	410	ENSRNOT00000003558	2893		MSTRG.117840.1	2	ENSRNOT00000003558	13
MSTRG.117847.1	1885	ENSRNOT00000003567	4373		MSTRG.117847.1	2	ENSRNOT00000003567	10
MSTRG.11785.1	390	ENSRNOT00000003568	10570		MSTRG.11785.1	2	ENSRNOT00000003568	27
MSTRG.11795.1	519	ENSRNOT00000003572	5295		MSTRG.11795.1	2	ENSRNOT00000003572	19
MSTRG.117960.1	1402	ENSRNOT00000003573	3569		MSTRG.117960.1	2	ENSRNOT00000003573	1
MSTRG.11800.1	1937	ENSRNOT00000003582	1641		MSTRG.11800.1	2	ENSRNOT00000003582	14
MSTRG.118013.1	363	ENSRNOT00000003586	1526		MSTRG.118013.1	3	ENSRNOT00000003586	6
MSTRG.118028.1	393	ENSRNOT00000003593	3192		MSTRG.118028.1	3	ENSRNOT00000003593	2
MSTRG.118032.1	1169	ENSRNOT00000003600	3108		MSTRG.118032.1	2	ENSRNOT00000003600	15
MSTRG.118038.1	636	ENSRNOT00000003605	5656		MSTRG.118038.1	2	ENSRNOT00000003605	28
MSTRG.118088.1	1152	ENSRNOT00000003611	746		MSTRG.118088.1	2	ENSRNOT00000003611	5
MSTRG.118090.1	327	ENSRNOT00000003615	3129		MSTRG.118090.1	2	ENSRNOT00000003615	5
MSTRG.118093.1	720	ENSRNOT00000003618	2067		MSTRG.118093.1	2	ENSRNOT00000003618	8
MSTRG.118096.1	370	ENSRNOT00000003625	2577		MSTRG.118096.1	2	ENSRNOT00000003625	7
MSTRG.118096.2	304	ENSRNOT00000003630	2828		MSTRG.118096.2	3	ENSRNOT00000003630	18
MSTRG.118107.1	349	ENSRNOT00000003633	2638		MSTRG.118107.1	2	ENSRNOT00000003633	16
MSTRG.118121.1	1174	ENSRNOT00000003636	1501		MSTRG.118121.1	3	ENSRNOT00000003636	2
MSTRG.118126.1	1730	ENSRNOT00000003638	3485		MSTRG.118126.1	2	ENSRNOT00000003638	15
MSTRG.118148.1	773	ENSRNOT00000003639	2921		MSTRG.118148.1	2	ENSRNOT00000003639	3
MSTRG.11820.1	5879	ENSRNOT00000003641	2625		MSTRG.11820.1	2	ENSRNOT00000003641	11
MSTRG.11821.1	7201	ENSRNOT00000003645	1690		MSTRG.11821.1	2	ENSRNOT00000003645	14
MSTRG.11824.1	10101	ENSRNOT00000003650	1890		MSTRG.11824.1	2	ENSRNOT00000003650	14
MSTRG.118274.5	5212	ENSRNOT00000003658	736		MSTRG.118274.5	2	ENSRNOT00000003658	5
MSTRG.118372.1	461	ENSRNOT00000003660	2421		MSTRG.118372.1	2	ENSRNOT00000003660	5
MSTRG.118379.1	345	ENSRNOT00000003661	2070		MSTRG.118379.1	2	ENSRNOT00000003661	10
MSTRG.118405.2	832	ENSRNOT00000003667	1629		MSTRG.118405.2	2	ENSRNOT00000003667	6
MSTRG.118434.2	234	ENSRNOT00000003671	2823		MSTRG.118434.2	2	ENSRNOT00000003671	21
MSTRG.118472.1	1166	ENSRNOT00000003674	454		MSTRG.118472.1	2	ENSRNOT00000003674	3
MSTRG.118495.1	256	ENSRNOT00000003684	3536		MSTRG.118495.1	2	ENSRNOT00000003684	7
MSTRG.118506.1	331	ENSRNOT00000003685	2281		MSTRG.118506.1	3	ENSRNOT00000003685	5
MSTRG.118515.1	1711	ENSRNOT00000003686	2468		MSTRG.118515.1	3	ENSRNOT00000003686	6
MSTRG.118515.2	4004	ENSRNOT00000003687	4324		MSTRG.118515.2	2	ENSRNOT00000003687	25
MSTRG.118540.1	1330	ENSRNOT00000003690	2946		MSTRG.118540.1	2	ENSRNOT00000003690	17
MSTRG.118589.1	772	ENSRNOT00000003691	2319		MSTRG.118589.1	4	ENSRNOT00000003691	12
MSTRG.118591.1	2200	ENSRNOT00000003696	4364		MSTRG.118591.1	2	ENSRNOT00000003696	11
MSTRG.11873.1	1503	ENSRNOT00000003697	1579		MSTRG.11873.1	5	ENSRNOT00000003697	12
MSTRG.118789.1	2906	ENSRNOT00000003699	2101		MSTRG.118789.1	2	ENSRNOT00000003699	16
MSTRG.11884.1	8073	ENSRNOT00000003700	1366		MSTRG.11884.1	14	ENSRNOT00000003700	11
MSTRG.11884.10	3242	ENSRNOT00000003703	1140		MSTRG.11884.10	9	ENSRNOT00000003703	6
MSTRG.11884.2	7116	ENSRNOT00000003705	504		MSTRG.11884.2	15	ENSRNOT00000003705	5
MSTRG.11884.3	8972	ENSRNOT00000003713	2526		MSTRG.11884.3	16	ENSRNOT00000003713	12
MSTRG.11884.4	7857	ENSRNOT00000003714	2883		MSTRG.11884.4	15	ENSRNOT00000003714	12
MSTRG.11884.5	7867	ENSRNOT00000003715	2822		MSTRG.11884.5	15	ENSRNOT00000003715	11
MSTRG.11884.6	5489	ENSRNOT00000003716	2098		MSTRG.11884.6	13	ENSRNOT00000003716	5
MSTRG.11884.7	5286	ENSRNOT00000003720	2028		MSTRG.11884.7	12	ENSRNOT00000003720	4
MSTRG.11884.8	7371	ENSRNOT00000003721	1647		MSTRG.11884.8	15	ENSRNOT00000003721	13
MSTRG.11884.9	5658	ENSRNOT00000003724	1278		MSTRG.11884.9	3	ENSRNOT00000003724	1
MSTRG.11885.1	1016	ENSRNOT00000003728	1216		MSTRG.11885.1	3	ENSRNOT00000003728	10
MSTRG.11885.2	2231	ENSRNOT00000003730	450		MSTRG.11885.2	3	ENSRNOT00000003730	2
MSTRG.11885.3	2031	ENSRNOT00000003733	1762		MSTRG.11885.3	4	ENSRNOT00000003733	9
MSTRG.11885.4	1871	ENSRNOT00000003735	2088		MSTRG.11885.4	2	ENSRNOT00000003735	2
MSTRG.11885.5	1970	ENSRNOT00000003739	2256		MSTRG.11885.5	3	ENSRNOT00000003739	17
MSTRG.11885.6	4064	ENSRNOT00000003741	3748		MSTRG.11885.6	2	ENSRNOT00000003741	21
MSTRG.11886.1	4266	ENSRNOT00000003745	1072		MSTRG.11886.1	2	ENSRNOT00000003745	4
MSTRG.11887.1	2950	ENSRNOT00000003748	2293		MSTRG.11887.1	2	ENSRNOT00000003748	7
MSTRG.118903.1	662	ENSRNOT00000003749	1449		MSTRG.118903.1	3	ENSRNOT00000003749	4
MSTRG.118965.1	2613	ENSRNOT00000003750	2163		MSTRG.118965.1	2	ENSRNOT00000003750	10
MSTRG.119012.1	2847	ENSRNOT00000003759	3167		MSTRG.119012.1	2	ENSRNOT00000003759	15
MSTRG.119016.1	1646	ENSRNOT00000003762	1870		MSTRG.119016.1	2	ENSRNOT00000003762	5
MSTRG.119134.1	465	ENSRNOT00000003765	736		MSTRG.119134.1	2	ENSRNOT00000003765	3
MSTRG.119140.1	453	ENSRNOT00000003768	1179		MSTRG.119140.1	2	ENSRNOT00000003768	2
MSTRG.119155.1	1374	ENSRNOT00000003770	2995		MSTRG.119155.1	2	ENSRNOT00000003770	19
MSTRG.119156.1	4471	ENSRNOT00000003772	2439		MSTRG.119156.1	2	ENSRNOT00000003772	16
MSTRG.119158.1	1108	ENSRNOT00000003773	2379		MSTRG.119158.1	2	ENSRNOT00000003773	9
MSTRG.119161.1	1563	ENSRNOT00000003774	2917		MSTRG.119161.1	3	ENSRNOT00000003774	5
MSTRG.119168.1	1671	ENSRNOT00000003777	7313		MSTRG.119168.1	2	ENSRNOT00000003777	30
MSTRG.119265.1	546	ENSRNOT00000003778	926		MSTRG.119265.1	2	ENSRNOT00000003778	4
MSTRG.119283.1	1932	ENSRNOT00000003779	1586		MSTRG.119283.1	2	ENSRNOT00000003779	10
MSTRG.119284.1	3824	ENSRNOT00000003780	2028		MSTRG.119284.1	2	ENSRNOT00000003780	1
MSTRG.119288.1	1187	ENSRNOT00000003782	2131		MSTRG.119288.1	2	ENSRNOT00000003782	5
MSTRG.119318.1	294	ENSRNOT00000003784	3274		MSTRG.119318.1	2	ENSRNOT00000003784	2
MSTRG.119321.1	1730	ENSRNOT00000003787	1659		MSTRG.119321.1	2	ENSRNOT00000003787	8
MSTRG.119326.1	873	ENSRNOT00000003788	3039		MSTRG.119326.1	2	ENSRNOT00000003788	8
MSTRG.119392.1	214	ENSRNOT00000003789	4553		MSTRG.119392.1	2	ENSRNOT00000003789	30
MSTRG.119425.1	997	ENSRNOT00000003791	1869		MSTRG.119425.1	5	ENSRNOT00000003791	12
MSTRG.119432.1	637	ENSRNOT00000003792	5638		MSTRG.119432.1	3	ENSRNOT00000003792	28
MSTRG.119469.1	429	ENSRNOT00000003794	909		MSTRG.119469.1	2	ENSRNOT00000003794	3
MSTRG.119471.1	835	ENSRNOT00000003797	1602		MSTRG.119471.1	2	ENSRNOT00000003797	7
MSTRG.119489.1	923	ENSRNOT00000003799	1904		MSTRG.119489.1	2	ENSRNOT00000003799	5
MSTRG.119498.1	1981	ENSRNOT00000003800	1881		MSTRG.119498.1	2	ENSRNOT00000003800	1
MSTRG.119511.1	653	ENSRNOT00000003801	546		MSTRG.119511.1	3	ENSRNOT00000003801	4
MSTRG.119541.1	1039	ENSRNOT00000003804	2994		MSTRG.119541.1	2	ENSRNOT00000003804	14
MSTRG.119561.1	412	ENSRNOT00000003811	1083		MSTRG.119561.1	2	ENSRNOT00000003811	2
MSTRG.119568.1	215	ENSRNOT00000003812	3940		MSTRG.119568.1	2	ENSRNOT00000003812	10
MSTRG.119569.1	1228	ENSRNOT00000003817	3419		MSTRG.119569.1	2	ENSRNOT00000003817	8
MSTRG.119569.2	539	ENSRNOT00000003818	972		MSTRG.119569.2	2	ENSRNOT00000003818	1
MSTRG.119586.1	392	ENSRNOT00000003823	1624		MSTRG.119586.1	2	ENSRNOT00000003823	4
MSTRG.119588.1	614	ENSRNOT00000003828	2283		MSTRG.119588.1	2	ENSRNOT00000003828	17
MSTRG.119592.1	4426	ENSRNOT00000003832	3437		MSTRG.119592.1	2	ENSRNOT00000003832	1
MSTRG.119633.1	903	ENSRNOT00000003834	948		MSTRG.119633.1	3	ENSRNOT00000003834	6
MSTRG.119638.1	1423	ENSRNOT00000003836	4258		MSTRG.119638.1	2	ENSRNOT00000003836	11
MSTRG.11964.1	255	ENSRNOT00000003837	6310		MSTRG.11964.1	2	ENSRNOT00000003837	37
MSTRG.119648.1	1390	ENSRNOT00000003840	6093		MSTRG.119648.1	2	ENSRNOT00000003840	17
MSTRG.119659.1	1834	ENSRNOT00000003841	583		MSTRG.119659.1	3	ENSRNOT00000003841	4
MSTRG.11966.1	2052	ENSRNOT00000003843	1672		MSTRG.11966.1	2	ENSRNOT00000003843	8
MSTRG.119703.1	995	ENSRNOT00000003844	1909		MSTRG.119703.1	2	ENSRNOT00000003844	6
MSTRG.119708.1	572	ENSRNOT00000003851	3134		MSTRG.119708.1	2	ENSRNOT00000003851	13
MSTRG.119725.1	1683	ENSRNOT00000003857	611		MSTRG.119725.1	2	ENSRNOT00000003857	4
MSTRG.119730.1	239	ENSRNOT00000003859	2743		MSTRG.119730.1	2	ENSRNOT00000003859	7
MSTRG.119736.1	3327	ENSRNOT00000003867	1489		MSTRG.119736.1	2	ENSRNOT00000003867	11
MSTRG.119737.2	222	ENSRNOT00000003869	6342		MSTRG.119737.2	2	ENSRNOT00000003869	41
MSTRG.119756.1	1536	ENSRNOT00000003870	4206		MSTRG.119756.1	2	ENSRNOT00000003870	14
MSTRG.119770.1	2472	ENSRNOT00000003871	3461		MSTRG.119770.1	3	ENSRNOT00000003871	15
MSTRG.119770.2	2525	ENSRNOT00000003872	1138		MSTRG.119770.2	2	ENSRNOT00000003872	7
MSTRG.119771.1	1484	ENSRNOT00000003878	2481		MSTRG.119771.1	2	ENSRNOT00000003878	2
MSTRG.119772.1	8846	ENSRNOT00000003879	1990		MSTRG.119772.1	2	ENSRNOT00000003879	15
MSTRG.119773.1	567	ENSRNOT00000003884	2044		MSTRG.119773.1	2	ENSRNOT00000003884	6
MSTRG.119778.1	368	ENSRNOT00000003885	1674		MSTRG.119778.1	2	ENSRNOT00000003885	7
MSTRG.119843.1	780	ENSRNOT00000003886	4041		MSTRG.119843.1	2	ENSRNOT00000003886	26
MSTRG.119857.1	4621	ENSRNOT00000003888	2137		MSTRG.119857.1	2	ENSRNOT00000003888	10
MSTRG.119858.1	4563	ENSRNOT00000003890	956		MSTRG.119858.1	2	ENSRNOT00000003890	5
MSTRG.119874.1	1453	ENSRNOT00000003891	1701		MSTRG.119874.1	3	ENSRNOT00000003891	16
MSTRG.119874.2	543	ENSRNOT00000003892	1633		MSTRG.119874.2	2	ENSRNOT00000003892	1
MSTRG.119927.1	2489	ENSRNOT00000003895	2548		MSTRG.119927.1	2	ENSRNOT00000003895	12
MSTRG.119972.1	6772	ENSRNOT00000003899	513		MSTRG.119972.1	2	ENSRNOT00000003899	1
MSTRG.120026.1	1291	ENSRNOT00000003901	3742		MSTRG.120026.1	3	ENSRNOT00000003901	17
MSTRG.120041.1	354	ENSRNOT00000003907	4723		MSTRG.120041.1	2	ENSRNOT00000003907	25
MSTRG.120042.1	1163	ENSRNOT00000003908	1302		MSTRG.120042.1	2	ENSRNOT00000003908	8
MSTRG.120043.1	505	ENSRNOT00000003914	3331		MSTRG.120043.1	4	ENSRNOT00000003914	11
MSTRG.120060.1	321	ENSRNOT00000003918	748		MSTRG.120060.1	3	ENSRNOT00000003918	5
MSTRG.120099.1	4777	ENSRNOT00000003921	2069		MSTRG.120099.1	2	ENSRNOT00000003921	15
MSTRG.120102.2	3191	ENSRNOT00000003922	795		MSTRG.120102.2	2	ENSRNOT00000003922	7
MSTRG.120163.1	229	ENSRNOT00000003926	951		MSTRG.120163.1	2	ENSRNOT00000003926	8
MSTRG.120164.1	236	ENSRNOT00000003928	6891		MSTRG.120164.1	2	ENSRNOT00000003928	47
MSTRG.120165.1	1479	ENSRNOT00000003931	945		MSTRG.120165.1	2	ENSRNOT00000003931	4
MSTRG.120186.1	1625	ENSRNOT00000003932	2528		MSTRG.120186.1	2	ENSRNOT00000003932	6
MSTRG.120216.1	227	ENSRNOT00000003933	1274		MSTRG.120216.1	2	ENSRNOT00000003933	6
MSTRG.120286.1	2533	ENSRNOT00000003934	2335		MSTRG.120286.1	2	ENSRNOT00000003934	9
MSTRG.120294.1	2312	ENSRNOT00000003939	2244		MSTRG.120294.1	2	ENSRNOT00000003939	5
MSTRG.120296.3	3051	ENSRNOT00000003940	863		MSTRG.120296.3	2	ENSRNOT00000003940	1
MSTRG.120296.5	1199	ENSRNOT00000003941	2080		MSTRG.120296.5	2	ENSRNOT00000003941	17
MSTRG.120312.2	1714	ENSRNOT00000003946	1143		MSTRG.120312.2	2	ENSRNOT00000003946	15
MSTRG.120312.3	3365	ENSRNOT00000003950	3245		MSTRG.120312.3	3	ENSRNOT00000003950	8
MSTRG.120378.1	984	ENSRNOT00000003951	1623		MSTRG.120378.1	3	ENSRNOT00000003951	9
MSTRG.120386.1	2913	ENSRNOT00000003954	4448		MSTRG.120386.1	2	ENSRNOT00000003954	13
MSTRG.120389.1	1994	ENSRNOT00000003965	1773		MSTRG.120389.1	2	ENSRNOT00000003965	10
MSTRG.120389.2	2015	ENSRNOT00000003966	1849		MSTRG.120389.2	2	ENSRNOT00000003966	2
MSTRG.120443.1	2536	ENSRNOT00000003969	1786		MSTRG.120443.1	2	ENSRNOT00000003969	3
MSTRG.120444.1	2353	ENSRNOT00000003971	8376		MSTRG.120444.1	2	ENSRNOT00000003971	9
MSTRG.120484.1	476	ENSRNOT00000003973	1189		MSTRG.120484.1	2	ENSRNOT00000003973	3
MSTRG.120494.1	327	ENSRNOT00000003974	700		MSTRG.120494.1	2	ENSRNOT00000003974	5
MSTRG.120507.1	1448	ENSRNOT00000003976	502		MSTRG.120507.1	5	ENSRNOT00000003976	3
MSTRG.120549.1	2059	ENSRNOT00000003977	4584		MSTRG.120549.1	2	ENSRNOT00000003977	32
MSTRG.120560.1	1257	ENSRNOT00000003979	791		MSTRG.120560.1	2	ENSRNOT00000003979	2
MSTRG.120583.1	3978	ENSRNOT00000003980	1459		MSTRG.120583.1	2	ENSRNOT00000003980	4
MSTRG.120603.1	1682	ENSRNOT00000003981	609		MSTRG.120603.1	2	ENSRNOT00000003981	1
MSTRG.120616.1	1411	ENSRNOT00000003984	1925		MSTRG.120616.1	2	ENSRNOT00000003984	3
MSTRG.120620.1	1114	ENSRNOT00000003986	1236		MSTRG.120620.1	2	ENSRNOT00000003986	2
MSTRG.120677.1	236	ENSRNOT00000003987	3689		MSTRG.120677.1	2	ENSRNOT00000003987	12
MSTRG.120685.1	1926	ENSRNOT00000003989	3018		MSTRG.120685.1	5	ENSRNOT00000003989	2
MSTRG.120719.1	1306	ENSRNOT00000003991	4315		MSTRG.120719.1	4	ENSRNOT00000003991	36
MSTRG.120719.2	678	ENSRNOT00000003992	3314		MSTRG.120719.2	3	ENSRNOT00000003992	15
MSTRG.120786.1	4236	ENSRNOT00000003998	1623		MSTRG.120786.1	2	ENSRNOT00000003998	4
MSTRG.120795.1	1673	ENSRNOT00000004001	2552		MSTRG.120795.1	3	ENSRNOT00000004001	3
MSTRG.120795.2	5294	ENSRNOT00000004003	3443		MSTRG.120795.2	2	ENSRNOT00000004003	11
MSTRG.120808.1	854	ENSRNOT00000004006	3392		MSTRG.120808.1	2	ENSRNOT00000004006	12
MSTRG.120814.1	705	ENSRNOT00000004007	2258		MSTRG.120814.1	2	ENSRNOT00000004007	10
MSTRG.120820.1	11290	ENSRNOT00000004010	3684		MSTRG.120820.1	2	ENSRNOT00000004010	12
MSTRG.120822.1	376	ENSRNOT00000004011	1265		MSTRG.120822.1	2	ENSRNOT00000004011	7
MSTRG.120839.1	574	ENSRNOT00000004017	3035		MSTRG.120839.1	2	ENSRNOT00000004017	10
MSTRG.120868.1	734	ENSRNOT00000004023	1328		MSTRG.120868.1	2	ENSRNOT00000004023	7
MSTRG.120880.1	750	ENSRNOT00000004026	6281		MSTRG.120880.1	2	ENSRNOT00000004026	22
MSTRG.120901.1	264	ENSRNOT00000004027	1212		MSTRG.120901.1	2	ENSRNOT00000004027	2
MSTRG.120914.1	3478	ENSRNOT00000004030	1908		MSTRG.120914.1	2	ENSRNOT00000004030	21
MSTRG.120966.1	344	ENSRNOT00000004032	3934		MSTRG.120966.1	2	ENSRNOT00000004032	8
MSTRG.120992.1	676	ENSRNOT00000004035	10599		MSTRG.120992.1	2	ENSRNOT00000004035	67
MSTRG.121010.1	1592	ENSRNOT00000004042	1417		MSTRG.121010.1	2	ENSRNOT00000004042	9
MSTRG.121020.1	699	ENSRNOT00000004046	2204		MSTRG.121020.1	3	ENSRNOT00000004046	12
MSTRG.121035.1	431	ENSRNOT00000004047	13356		MSTRG.121035.1	2	ENSRNOT00000004047	80
MSTRG.121088.2	1773	ENSRNOT00000004048	1161		MSTRG.121088.2	2	ENSRNOT00000004048	7
MSTRG.121089.1	10371	ENSRNOT00000004058	5805		MSTRG.121089.1	2	ENSRNOT00000004058	19
MSTRG.121097.1	1205	ENSRNOT00000004065	475		MSTRG.121097.1	2	ENSRNOT00000004065	9
MSTRG.121098.1	322	ENSRNOT00000004070	2015		MSTRG.121098.1	2	ENSRNOT00000004070	6
MSTRG.121121.1	564	ENSRNOT00000004074	1338		MSTRG.121121.1	2	ENSRNOT00000004074	6
MSTRG.121148.1	237	ENSRNOT00000004078	3612		MSTRG.121148.1	2	ENSRNOT00000004078	20
MSTRG.12119.1	776	ENSRNOT00000004081	2742		MSTRG.12119.1	2	ENSRNOT00000004081	14
MSTRG.121253.1	4091	ENSRNOT00000004083	1738		MSTRG.121253.1	2	ENSRNOT00000004083	7
MSTRG.121278.1	1209	ENSRNOT00000004091	1865		MSTRG.121278.1	2	ENSRNOT00000004091	9
MSTRG.121288.1	217	ENSRNOT00000004094	957		MSTRG.121288.1	3	ENSRNOT00000004094	9
MSTRG.121301.1	218	ENSRNOT00000004104	2128		MSTRG.121301.1	2	ENSRNOT00000004104	6
MSTRG.121302.1	4524	ENSRNOT00000004111	1266		MSTRG.121302.1	4	ENSRNOT00000004111	7
MSTRG.121302.2	7747	ENSRNOT00000004113	1585		MSTRG.121302.2	2	ENSRNOT00000004113	7
MSTRG.121309.1	5484	ENSRNOT00000004114	576		MSTRG.121309.1	2	ENSRNOT00000004114	5
MSTRG.121315.1	3948	ENSRNOT00000004117	3122		MSTRG.121315.1	2	ENSRNOT00000004117	8
MSTRG.121318.2	1506	ENSRNOT00000004118	1293		MSTRG.121318.2	2	ENSRNOT00000004118	1
MSTRG.12132.1	507	ENSRNOT00000004121	2247		MSTRG.12132.1	2	ENSRNOT00000004121	8
MSTRG.121320.1	4610	ENSRNOT00000004127	753		MSTRG.121320.1	2	ENSRNOT00000004127	9
MSTRG.121321.1	3058	ENSRNOT00000004128	1081		MSTRG.121321.1	2	ENSRNOT00000004128	1
MSTRG.121322.2	6429	ENSRNOT00000004132	1599		MSTRG.121322.2	2	ENSRNOT00000004132	3
MSTRG.121323.1	19464	ENSRNOT00000004138	4643		MSTRG.121323.1	2	ENSRNOT00000004138	12
MSTRG.121326.1	3396	ENSRNOT00000004140	2933		MSTRG.121326.1	2	ENSRNOT00000004140	15
MSTRG.121338.1	34671	ENSRNOT00000004141	3472		MSTRG.121338.1	2	ENSRNOT00000004141	20
MSTRG.121339.1	5541	ENSRNOT00000004143	2433		MSTRG.121339.1	2	ENSRNOT00000004143	1
MSTRG.121349.1	1063	ENSRNOT00000004145	1344		MSTRG.121349.1	2	ENSRNOT00000004145	2
MSTRG.12135.1	2113	ENSRNOT00000004147	6035		MSTRG.12135.1	2	ENSRNOT00000004147	42
MSTRG.121352.1	3058	ENSRNOT00000004153	1371		MSTRG.121352.1	2	ENSRNOT00000004153	4
MSTRG.121376.1	736	ENSRNOT00000004159	3478		MSTRG.121376.1	5	ENSRNOT00000004159	16
MSTRG.121376.2	685	ENSRNOT00000004161	1580		MSTRG.121376.2	4	ENSRNOT00000004161	13
MSTRG.121386.1	833	ENSRNOT00000004163	1786		MSTRG.121386.1	5	ENSRNOT00000004163	9
MSTRG.121502.1	951	ENSRNOT00000004172	2146		MSTRG.121502.1	2	ENSRNOT00000004172	7
MSTRG.121504.1	4065	ENSRNOT00000004173	1478		MSTRG.121504.1	2	ENSRNOT00000004173	2
MSTRG.121504.2	409	ENSRNOT00000004174	1795		MSTRG.121504.2	2	ENSRNOT00000004174	13
MSTRG.121526.1	3585	ENSRNOT00000004176	1529		MSTRG.121526.1	4	ENSRNOT00000004176	11
MSTRG.121526.2	2250	ENSRNOT00000004179	1280		MSTRG.121526.2	3	ENSRNOT00000004179	6
MSTRG.121534.1	484	ENSRNOT00000004181	1281		MSTRG.121534.1	2	ENSRNOT00000004181	6
MSTRG.121548.2	1452	ENSRNOT00000004183	1203		MSTRG.121548.2	2	ENSRNOT00000004183	6
MSTRG.121550.1	645	ENSRNOT00000004184	1486		MSTRG.121550.1	2	ENSRNOT00000004184	8
MSTRG.121550.2	837	ENSRNOT00000004187	1071		MSTRG.121550.2	3	ENSRNOT00000004187	9
MSTRG.121564.1	216	ENSRNOT00000004191	2749		MSTRG.121564.1	2	ENSRNOT00000004191	3
MSTRG.121588.1	241	ENSRNOT00000004192	2615		MSTRG.121588.1	2	ENSRNOT00000004192	21
MSTRG.121598.1	312	ENSRNOT00000004193	955		MSTRG.121598.1	2	ENSRNOT00000004193	6
MSTRG.121599.1	1797	ENSRNOT00000004196	3102		MSTRG.121599.1	2	ENSRNOT00000004196	13
MSTRG.121617.1	214	ENSRNOT00000004199	3019		MSTRG.121617.1	2	ENSRNOT00000004199	22
MSTRG.121622.1	6587	ENSRNOT00000004204	1630		MSTRG.121622.1	2	ENSRNOT00000004204	5
MSTRG.121663.1	333	ENSRNOT00000004206	384		MSTRG.121663.1	2	ENSRNOT00000004206	5
MSTRG.121707.1	514	ENSRNOT00000004213	354		MSTRG.121707.1	2	ENSRNOT00000004213	1
MSTRG.121708.1	1376	ENSRNOT00000004217	3928		MSTRG.121708.1	2	ENSRNOT00000004217	8
MSTRG.121710.1	428	ENSRNOT00000004218	1453		MSTRG.121710.1	4	ENSRNOT00000004218	5
MSTRG.121710.2	265	ENSRNOT00000004223	2295		MSTRG.121710.2	3	ENSRNOT00000004223	4
MSTRG.121732.2	3681	ENSRNOT00000004224	1965		MSTRG.121732.2	2	ENSRNOT00000004224	11
MSTRG.1218.1	814	ENSRNOT00000004228	1148		MSTRG.1218.1	2	ENSRNOT00000004228	6
MSTRG.121821.1	1994	ENSRNOT00000004229	2043		MSTRG.121821.1	2	ENSRNOT00000004229	17
MSTRG.121850.1	806	ENSRNOT00000004231	3696		MSTRG.121850.1	2	ENSRNOT00000004231	27
MSTRG.121854.1	1723	ENSRNOT00000004232	3886		MSTRG.121854.1	2	ENSRNOT00000004232	23
MSTRG.121861.1	333	ENSRNOT00000004235	3920		MSTRG.121861.1	2	ENSRNOT00000004235	11
MSTRG.121886.1	211	ENSRNOT00000004236	5750		MSTRG.121886.1	3	ENSRNOT00000004236	37
MSTRG.121929.1	2187	ENSRNOT00000004237	887		MSTRG.121929.1	2	ENSRNOT00000004237	4
MSTRG.121935.1	1016	ENSRNOT00000004238	1249		MSTRG.121935.1	2	ENSRNOT00000004238	1
MSTRG.12194.1	770	ENSRNOT00000004241	1498		MSTRG.12194.1	2	ENSRNOT00000004241	3
MSTRG.122051.1	8118	ENSRNOT00000004243	2492		MSTRG.122051.1	2	ENSRNOT00000004243	8
MSTRG.122077.1	6385	ENSRNOT00000004244	2342		MSTRG.122077.1	2	ENSRNOT00000004244	2
MSTRG.122097.1	328	ENSRNOT00000004248	2798		MSTRG.122097.1	3	ENSRNOT00000004248	15
MSTRG.122099.1	9673	ENSRNOT00000004249	2321		MSTRG.122099.1	2	ENSRNOT00000004249	9
MSTRG.122114.1	969	ENSRNOT00000004252	1704		MSTRG.122114.1	2	ENSRNOT00000004252	1
MSTRG.122131.1	412	ENSRNOT00000004256	4019		MSTRG.122131.1	2	ENSRNOT00000004256	5
MSTRG.122136.1	1141	ENSRNOT00000004260	2908		MSTRG.122136.1	2	ENSRNOT00000004260	1
MSTRG.122147.1	1815	ENSRNOT00000004263	851		MSTRG.122147.1	2	ENSRNOT00000004263	3
MSTRG.122147.2	1925	ENSRNOT00000004269	1789		MSTRG.122147.2	3	ENSRNOT00000004269	7
MSTRG.122147.3	1921	ENSRNOT00000004272	2111		MSTRG.122147.3	3	ENSRNOT00000004272	1
MSTRG.122147.4	1963	ENSRNOT00000004274	3749		MSTRG.122147.4	2	ENSRNOT00000004274	13
MSTRG.122148.1	693	ENSRNOT00000004278	789		MSTRG.122148.1	3	ENSRNOT00000004278	6
MSTRG.122149.1	432	ENSRNOT00000004279	1864		MSTRG.122149.1	2	ENSRNOT00000004279	6
MSTRG.122158.1	1943	ENSRNOT00000004280	3857		MSTRG.122158.1	2	ENSRNOT00000004280	9
MSTRG.122172.2	8122	ENSRNOT00000004282	960		MSTRG.122172.2	2	ENSRNOT00000004282	1
MSTRG.12220.1	9047	ENSRNOT00000004283	1968		MSTRG.12220.1	2	ENSRNOT00000004283	11
MSTRG.122239.1	339	ENSRNOT00000004289	2139		MSTRG.122239.1	2	ENSRNOT00000004289	7
MSTRG.122247.1	2575	ENSRNOT00000004290	1661		MSTRG.122247.1	2	ENSRNOT00000004290	5
MSTRG.122248.1	616	ENSRNOT00000004291	2289		MSTRG.122248.1	2	ENSRNOT00000004291	5
MSTRG.122250.1	1224	ENSRNOT00000004293	2100		MSTRG.122250.1	2	ENSRNOT00000004293	8
MSTRG.122263.1	218	ENSRNOT00000004294	2943		MSTRG.122263.1	2	ENSRNOT00000004294	3
MSTRG.122265.1	226	ENSRNOT00000004295	6034		MSTRG.122265.1	2	ENSRNOT00000004295	40
MSTRG.122309.1	923	ENSRNOT00000004297	1328		MSTRG.122309.1	2	ENSRNOT00000004297	3
MSTRG.12234.1	2194	ENSRNOT00000004298	2387		MSTRG.12234.1	2	ENSRNOT00000004298	17
MSTRG.12234.2	1828	ENSRNOT00000004303	327		MSTRG.12234.2	2	ENSRNOT00000004303	3
MSTRG.122340.1	2259	ENSRNOT00000004305	1895		MSTRG.122340.1	2	ENSRNOT00000004305	2
MSTRG.122354.1	4631	ENSRNOT00000004308	702		MSTRG.122354.1	3	ENSRNOT00000004308	5
MSTRG.122422.1	290	ENSRNOT00000004310	3959		MSTRG.122422.1	2	ENSRNOT00000004310	2
MSTRG.122454.1	729	ENSRNOT00000004313	1548		MSTRG.122454.1	4	ENSRNOT00000004313	8
MSTRG.122470.1	1019	ENSRNOT00000004314	1263		MSTRG.122470.1	2	ENSRNOT00000004314	3
MSTRG.122487.1	1399	ENSRNOT00000004315	1852		MSTRG.122487.1	2	ENSRNOT00000004315	8
MSTRG.122489.12	1804	ENSRNOT00000004319	1437		MSTRG.122489.12	2	ENSRNOT00000004319	3
MSTRG.122490.3	4613	ENSRNOT00000004320	2198		MSTRG.122490.3	3	ENSRNOT00000004320	6
MSTRG.122490.4	2677	ENSRNOT00000004322	2414		MSTRG.122490.4	4	ENSRNOT00000004322	10
MSTRG.122490.5	2816	ENSRNOT00000004323	2395		MSTRG.122490.5	4	ENSRNOT00000004323	15
MSTRG.122492.2	5285	ENSRNOT00000004329	411		MSTRG.122492.2	4	ENSRNOT00000004329	3
MSTRG.122492.5	4514	ENSRNOT00000004330	4241		MSTRG.122492.5	4	ENSRNOT00000004330	18
MSTRG.122499.2	1164	ENSRNOT00000004342	4463		MSTRG.122499.2	6	ENSRNOT00000004342	2
MSTRG.122532.1	686	ENSRNOT00000004344	1874		MSTRG.122532.1	2	ENSRNOT00000004344	1
MSTRG.12255.1	1135	ENSRNOT00000004346	1879		MSTRG.12255.1	2	ENSRNOT00000004346	6
MSTRG.122577.1	212	ENSRNOT00000004347	1527		MSTRG.122577.1	2	ENSRNOT00000004347	3
MSTRG.122590.1	1203	ENSRNOT00000004349	1302		MSTRG.122590.1	2	ENSRNOT00000004349	4
MSTRG.12261.1	1499	ENSRNOT00000004350	3140		MSTRG.12261.1	3	ENSRNOT00000004350	7
MSTRG.122628.1	228	ENSRNOT00000004351	1492		MSTRG.122628.1	2	ENSRNOT00000004351	6
MSTRG.122629.1	921	ENSRNOT00000004354	1572		MSTRG.122629.1	2	ENSRNOT00000004354	4
MSTRG.122689.1	2573	ENSRNOT00000004356	1556		MSTRG.122689.1	2	ENSRNOT00000004356	10
MSTRG.122790.1	2669	ENSRNOT00000004357	3779		MSTRG.122790.1	5	ENSRNOT00000004357	23
MSTRG.12280.1	228	ENSRNOT00000004359	506		MSTRG.12280.1	2	ENSRNOT00000004359	5
MSTRG.122813.1	468	ENSRNOT00000004361	5475		MSTRG.122813.1	2	ENSRNOT00000004361	5
MSTRG.12282.2	738	ENSRNOT00000004363	1541		MSTRG.12282.2	2	ENSRNOT00000004363	4
MSTRG.122841.1	2092	ENSRNOT00000004364	3700		MSTRG.122841.1	2	ENSRNOT00000004364	25
MSTRG.122846.1	274	ENSRNOT00000004365	6895		MSTRG.122846.1	2	ENSRNOT00000004365	10
MSTRG.122861.1	1569	ENSRNOT00000004370	1793		MSTRG.122861.1	2	ENSRNOT00000004370	13
MSTRG.122882.1	1226	ENSRNOT00000004371	1148		MSTRG.122882.1	2	ENSRNOT00000004371	5
MSTRG.122908.1	2362	ENSRNOT00000004372	1316		MSTRG.122908.1	2	ENSRNOT00000004372	6
MSTRG.122914.1	538	ENSRNOT00000004373	1528		MSTRG.122914.1	2	ENSRNOT00000004373	4
MSTRG.122929.1	1092	ENSRNOT00000004376	2301		MSTRG.122929.1	2	ENSRNOT00000004376	6
MSTRG.122931.1	1191	ENSRNOT00000004377	2594		MSTRG.122931.1	2	ENSRNOT00000004377	16
MSTRG.122940.1	491	ENSRNOT00000004379	1613		MSTRG.122940.1	2	ENSRNOT00000004379	7
MSTRG.122950.8	3493	ENSRNOT00000004382	3547		MSTRG.122950.8	4	ENSRNOT00000004382	4
MSTRG.122952.1	2894	ENSRNOT00000004383	3925		MSTRG.122952.1	2	ENSRNOT00000004383	4
MSTRG.122952.2	3398	ENSRNOT00000004384	585		MSTRG.122952.2	2	ENSRNOT00000004384	4
MSTRG.122952.3	1160	ENSRNOT00000004385	1330		MSTRG.122952.3	3	ENSRNOT00000004385	7
MSTRG.122965.1	360	ENSRNOT00000004386	2047		MSTRG.122965.1	2	ENSRNOT00000004386	3
MSTRG.122973.1	2638	ENSRNOT00000004387	2598		MSTRG.122973.1	3	ENSRNOT00000004387	6
MSTRG.122973.2	3044	ENSRNOT00000004390	3051		MSTRG.122973.2	2	ENSRNOT00000004390	28
MSTRG.122973.3	2159	ENSRNOT00000004391	4471		MSTRG.122973.3	2	ENSRNOT00000004391	26
MSTRG.122986.1	5803	ENSRNOT00000004392	492		MSTRG.122986.1	2	ENSRNOT00000004392	2
MSTRG.123016.1	519	ENSRNOT00000004394	2105		MSTRG.123016.1	2	ENSRNOT00000004394	4
MSTRG.12305.1	1833	ENSRNOT00000004400	3495		MSTRG.12305.1	2	ENSRNOT00000004400	9
MSTRG.123051.1	1585	ENSRNOT00000004403	1707		MSTRG.123051.1	2	ENSRNOT00000004403	8
MSTRG.123078.1	212	ENSRNOT00000004404	753		MSTRG.123078.1	2	ENSRNOT00000004404	5
MSTRG.123089.1	2798	ENSRNOT00000004406	1663		MSTRG.123089.1	2	ENSRNOT00000004406	2
MSTRG.123092.1	3630	ENSRNOT00000004408	2562		MSTRG.123092.1	2	ENSRNOT00000004408	2
MSTRG.123093.1	2232	ENSRNOT00000004412	2963		MSTRG.123093.1	2	ENSRNOT00000004412	13
MSTRG.123106.1	1254	ENSRNOT00000004416	2261		MSTRG.123106.1	2	ENSRNOT00000004416	17
MSTRG.123107.1	2130	ENSRNOT00000004435	2435		MSTRG.123107.1	2	ENSRNOT00000004435	4
MSTRG.123110.1	981	ENSRNOT00000004440	1169		MSTRG.123110.1	2	ENSRNOT00000004440	7
MSTRG.123114.1	486	ENSRNOT00000004443	3164		MSTRG.123114.1	2	ENSRNOT00000004443	9
MSTRG.123117.1	1646	ENSRNOT00000004448	1315		MSTRG.123117.1	4	ENSRNOT00000004448	5
MSTRG.123128.1	2080	ENSRNOT00000004451	507		MSTRG.123128.1	3	ENSRNOT00000004451	2
MSTRG.123128.2	1719	ENSRNOT00000004456	2657		MSTRG.123128.2	2	ENSRNOT00000004456	9
MSTRG.123146.1	874	ENSRNOT00000004458	924		MSTRG.123146.1	2	ENSRNOT00000004458	1
MSTRG.123239.1	585	ENSRNOT00000004459	3402		MSTRG.123239.1	2	ENSRNOT00000004459	18
MSTRG.123250.1	9258	ENSRNOT00000004462	1149		MSTRG.123250.1	2	ENSRNOT00000004462	1
MSTRG.123250.2	9187	ENSRNOT00000004463	2817		MSTRG.123250.2	2	ENSRNOT00000004463	11
MSTRG.123255.1	2762	ENSRNOT00000004475	1668		MSTRG.123255.1	2	ENSRNOT00000004475	2
MSTRG.123278.1	1678	ENSRNOT00000004477	4669		MSTRG.123278.1	2	ENSRNOT00000004477	15
MSTRG.123279.1	721	ENSRNOT00000004486	5850		MSTRG.123279.1	2	ENSRNOT00000004486	21
MSTRG.123280.1	5423	ENSRNOT00000004491	1950		MSTRG.123280.1	2	ENSRNOT00000004491	1
MSTRG.123321.2	7694	ENSRNOT00000004494	2646		MSTRG.123321.2	2	ENSRNOT00000004494	15
MSTRG.123330.1	1533	ENSRNOT00000004495	2069		MSTRG.123330.1	3	ENSRNOT00000004495	17
MSTRG.123332.1	375	ENSRNOT00000004499	6104		MSTRG.123332.1	2	ENSRNOT00000004499	13
MSTRG.123338.1	1396	ENSRNOT00000004508	3830		MSTRG.123338.1	2	ENSRNOT00000004508	4
MSTRG.123356.1	215	ENSRNOT00000004510	1197		MSTRG.123356.1	2	ENSRNOT00000004510	23
MSTRG.123362.1	207	ENSRNOT00000004516	504		MSTRG.123362.1	2	ENSRNOT00000004516	6
MSTRG.123368.1	205	ENSRNOT00000004517	2096		MSTRG.123368.1	2	ENSRNOT00000004517	2
MSTRG.123377.1	2768	ENSRNOT00000004519	3269		MSTRG.123377.1	2	ENSRNOT00000004519	23
MSTRG.1234.1	2449	ENSRNOT00000004520	2092		MSTRG.1234.1	2	ENSRNOT00000004520	12
MSTRG.123420.1	4703	ENSRNOT00000004524	1128		MSTRG.123420.1	2	ENSRNOT00000004524	11
MSTRG.123424.1	415	ENSRNOT00000004525	10070		MSTRG.123424.1	2	ENSRNOT00000004525	18
MSTRG.123435.1	313	ENSRNOT00000004528	1846		MSTRG.123435.1	2	ENSRNOT00000004528	11
MSTRG.123472.1	6233	ENSRNOT00000004529	438		MSTRG.123472.1	2	ENSRNOT00000004529	1
MSTRG.123568.1	1247	ENSRNOT00000004532	4206		MSTRG.123568.1	2	ENSRNOT00000004532	16
MSTRG.12361.1	2657	ENSRNOT00000004540	2909		MSTRG.12361.1	2	ENSRNOT00000004540	6
MSTRG.12361.2	6577	ENSRNOT00000004546	3789		MSTRG.12361.2	2	ENSRNOT00000004546	2
MSTRG.123610.9	4918	ENSRNOT00000004551	2694		MSTRG.123610.9	2	ENSRNOT00000004551	10
MSTRG.12362.1	761	ENSRNOT00000004559	2784		MSTRG.12362.1	2	ENSRNOT00000004559	8
MSTRG.12362.2	6462	ENSRNOT00000004560	1333		MSTRG.12362.2	2	ENSRNOT00000004560	5
MSTRG.12363.1	6122	ENSRNOT00000004563	2754		MSTRG.12363.1	2	ENSRNOT00000004563	18
MSTRG.12365.1	3402	ENSRNOT00000004570	1875		MSTRG.12365.1	2	ENSRNOT00000004570	12
MSTRG.123680.1	2077	ENSRNOT00000004577	1640		MSTRG.123680.1	2	ENSRNOT00000004577	8
MSTRG.123680.2	1947	ENSRNOT00000004578	2505		MSTRG.123680.2	2	ENSRNOT00000004578	5
MSTRG.123684.1	683	ENSRNOT00000004581	2716		MSTRG.123684.1	2	ENSRNOT00000004581	16
MSTRG.12370.1	13348	ENSRNOT00000004583	813		MSTRG.12370.1	3	ENSRNOT00000004583	4
MSTRG.12370.2	926	ENSRNOT00000004589	2125		MSTRG.12370.2	3	ENSRNOT00000004589	6
MSTRG.123700.1	2838	ENSRNOT00000004590	489		MSTRG.123700.1	2	ENSRNOT00000004590	6
MSTRG.123702.1	1363	ENSRNOT00000004591	1388		MSTRG.123702.1	2	ENSRNOT00000004591	1
MSTRG.123818.1	960	ENSRNOT00000004599	2378		MSTRG.123818.1	2	ENSRNOT00000004599	10
MSTRG.123818.2	1244	ENSRNOT00000004601	1514		MSTRG.123818.2	3	ENSRNOT00000004601	3
MSTRG.123819.1	594	ENSRNOT00000004602	2682		MSTRG.123819.1	2	ENSRNOT00000004602	2
MSTRG.123842.1	676	ENSRNOT00000004609	5277		MSTRG.123842.1	4	ENSRNOT00000004609	22
MSTRG.123843.1	352	ENSRNOT00000004613	2222		MSTRG.123843.1	3	ENSRNOT00000004613	9
MSTRG.123846.1	1450	ENSRNOT00000004614	1920		MSTRG.123846.1	2	ENSRNOT00000004614	10
MSTRG.123864.1	506	ENSRNOT00000004619	1401		MSTRG.123864.1	2	ENSRNOT00000004619	9
MSTRG.123865.1	1551	ENSRNOT00000004621	2836		MSTRG.123865.1	2	ENSRNOT00000004621	7
MSTRG.123870.1	1966	ENSRNOT00000004632	4165		MSTRG.123870.1	2	ENSRNOT00000004632	18
MSTRG.123877.1	236	ENSRNOT00000004637	405		MSTRG.123877.1	2	ENSRNOT00000004637	2
MSTRG.123934.1	705	ENSRNOT00000004638	5635		MSTRG.123934.1	2	ENSRNOT00000004638	10
MSTRG.123935.1	1426	ENSRNOT00000004641	1258		MSTRG.123935.1	2	ENSRNOT00000004641	9
MSTRG.123936.1	228	ENSRNOT00000004643	939		MSTRG.123936.1	2	ENSRNOT00000004643	2
MSTRG.123937.1	725	ENSRNOT00000004646	4713		MSTRG.123937.1	2	ENSRNOT00000004646	26
MSTRG.124005.1	262	ENSRNOT00000004649	2170		MSTRG.124005.1	2	ENSRNOT00000004649	10
MSTRG.124006.1	2717	ENSRNOT00000004650	801		MSTRG.124006.1	3	ENSRNOT00000004650	5
MSTRG.124006.2	859	ENSRNOT00000004653	1005		MSTRG.124006.2	2	ENSRNOT00000004653	4
MSTRG.124020.1	4432	ENSRNOT00000004659	954		MSTRG.124020.1	2	ENSRNOT00000004659	1
MSTRG.124021.2	1035	ENSRNOT00000004662	440		MSTRG.124021.2	2	ENSRNOT00000004662	3
MSTRG.124024.1	517	ENSRNOT00000004670	924		MSTRG.124024.1	2	ENSRNOT00000004670	1
MSTRG.124089.1	3904	ENSRNOT00000004672	1450		MSTRG.124089.1	2	ENSRNOT00000004672	13
MSTRG.124090.2	1797	ENSRNOT00000004673	3083		MSTRG.124090.2	2	ENSRNOT00000004673	16
MSTRG.124097.1	769	ENSRNOT00000004674	948		MSTRG.124097.1	2	ENSRNOT00000004674	1
MSTRG.124145.1	746	ENSRNOT00000004676	2013		MSTRG.124145.1	2	ENSRNOT00000004676	5
MSTRG.124145.2	509	ENSRNOT00000004677	948		MSTRG.124145.2	2	ENSRNOT00000004677	1
MSTRG.124159.1	284	ENSRNOT00000004683	1042		MSTRG.124159.1	2	ENSRNOT00000004683	4
MSTRG.124173.1	590	ENSRNOT00000004684	1664		MSTRG.124173.1	2	ENSRNOT00000004684	3
MSTRG.124174.2	1243	ENSRNOT00000004686	1712		MSTRG.124174.2	2	ENSRNOT00000004686	10
MSTRG.124195.1	218	ENSRNOT00000004692	5317		MSTRG.124195.1	2	ENSRNOT00000004692	23
MSTRG.124200.1	775	ENSRNOT00000004693	1317		MSTRG.124200.1	2	ENSRNOT00000004693	7
MSTRG.124216.1	216	ENSRNOT00000004694	3008		MSTRG.124216.1	2	ENSRNOT00000004694	6
MSTRG.124219.1	5350	ENSRNOT00000004698	1095		MSTRG.124219.1	2	ENSRNOT00000004698	7
MSTRG.124235.1	1643	ENSRNOT00000004699	3507		MSTRG.124235.1	2	ENSRNOT00000004699	17
MSTRG.124265.1	718	ENSRNOT00000004701	3717		MSTRG.124265.1	2	ENSRNOT00000004701	9
MSTRG.124330.1	8624	ENSRNOT00000004702	297		MSTRG.124330.1	2	ENSRNOT00000004702	2
MSTRG.124331.1	1465	ENSRNOT00000004703	4853		MSTRG.124331.1	2	ENSRNOT00000004703	5
MSTRG.124345.1	446	ENSRNOT00000004704	3414		MSTRG.124345.1	2	ENSRNOT00000004704	10
MSTRG.124346.1	1327	ENSRNOT00000004713	5637		MSTRG.124346.1	2	ENSRNOT00000004713	9
MSTRG.124389.1	2127	ENSRNOT00000004716	7846		MSTRG.124389.1	2	ENSRNOT00000004716	50
MSTRG.124460.6	6021	ENSRNOT00000004717	3286		MSTRG.124460.6	2	ENSRNOT00000004717	14
MSTRG.124469.1	1379	ENSRNOT00000004718	3469		MSTRG.124469.1	2	ENSRNOT00000004718	18
MSTRG.124484.1	1390	ENSRNOT00000004719	942		MSTRG.124484.1	2	ENSRNOT00000004719	1
MSTRG.124533.1	9247	ENSRNOT00000004722	2919		MSTRG.124533.1	2	ENSRNOT00000004722	24
MSTRG.124535.2	5503	ENSRNOT00000004723	1563		MSTRG.124535.2	2	ENSRNOT00000004723	9
MSTRG.124537.1	7402	ENSRNOT00000004725	4574		MSTRG.124537.1	2	ENSRNOT00000004725	10
MSTRG.124538.1	8823	ENSRNOT00000004728	954		MSTRG.124538.1	2	ENSRNOT00000004728	1
MSTRG.124541.1	7975	ENSRNOT00000004735	2010		MSTRG.124541.1	2	ENSRNOT00000004735	8
MSTRG.124705.1	392	ENSRNOT00000004736	3254		MSTRG.124705.1	2	ENSRNOT00000004736	9
MSTRG.124720.1	442	ENSRNOT00000004740	2666		MSTRG.124720.1	2	ENSRNOT00000004740	18
MSTRG.124720.2	1115	ENSRNOT00000004741	2011		MSTRG.124720.2	3	ENSRNOT00000004741	3
MSTRG.124746.9	2802	ENSRNOT00000004742	2220		MSTRG.124746.9	2	ENSRNOT00000004742	10
MSTRG.124747.1	386	ENSRNOT00000004747	818		MSTRG.124747.1	2	ENSRNOT00000004747	1
MSTRG.124766.2	383	ENSRNOT00000004753	4264		MSTRG.124766.2	2	ENSRNOT00000004753	19
MSTRG.124767.1	267	ENSRNOT00000004756	1233		MSTRG.124767.1	2	ENSRNOT00000004756	8
MSTRG.124770.1	482	ENSRNOT00000004758	1612		MSTRG.124770.1	2	ENSRNOT00000004758	9
MSTRG.124770.2	288	ENSRNOT00000004762	2010		MSTRG.124770.2	2	ENSRNOT00000004762	9
MSTRG.124775.1	1300	ENSRNOT00000004764	2062		MSTRG.124775.1	2	ENSRNOT00000004764	12
MSTRG.124776.1	736	ENSRNOT00000004770	2186		MSTRG.124776.1	2	ENSRNOT00000004770	13
MSTRG.124782.1	1071	ENSRNOT00000004772	1475		MSTRG.124782.1	2	ENSRNOT00000004772	8
MSTRG.124783.1	206	ENSRNOT00000004776	1876		MSTRG.124783.1	2	ENSRNOT00000004776	14
MSTRG.124783.2	218	ENSRNOT00000004780	1761		MSTRG.124783.2	2	ENSRNOT00000004780	9
MSTRG.124784.1	2721	ENSRNOT00000004783	1575		MSTRG.124784.1	3	ENSRNOT00000004783	12
MSTRG.124784.9	1004	ENSRNOT00000004784	6772		MSTRG.124784.9	3	ENSRNOT00000004784	4
MSTRG.124787.1	359	ENSRNOT00000004785	3075		MSTRG.124787.1	2	ENSRNOT00000004785	17
MSTRG.124787.2	514	ENSRNOT00000004787	1653		MSTRG.124787.2	2	ENSRNOT00000004787	1
MSTRG.124787.3	622	ENSRNOT00000004790	555		MSTRG.124787.3	2	ENSRNOT00000004790	1
MSTRG.124789.3	2714	ENSRNOT00000004797	1448		MSTRG.124789.3	2	ENSRNOT00000004797	4
MSTRG.124789.4	641	ENSRNOT00000004799	876		MSTRG.124789.4	2	ENSRNOT00000004799	6
MSTRG.124791.1	1423	ENSRNOT00000004803	3719		MSTRG.124791.1	2	ENSRNOT00000004803	2
MSTRG.124793.1	810	ENSRNOT00000004806	759		MSTRG.124793.1	2	ENSRNOT00000004806	3
MSTRG.124795.1	1568	ENSRNOT00000004808	2145		MSTRG.124795.1	2	ENSRNOT00000004808	5
MSTRG.124796.1	2573	ENSRNOT00000004810	6114		MSTRG.124796.1	2	ENSRNOT00000004810	13
MSTRG.124796.2	1445	ENSRNOT00000004815	1727		MSTRG.124796.2	3	ENSRNOT00000004815	3
MSTRG.124797.1	969	ENSRNOT00000004821	4255		MSTRG.124797.1	2	ENSRNOT00000004821	1
MSTRG.124797.2	2885	ENSRNOT00000004829	2394		MSTRG.124797.2	2	ENSRNOT00000004829	20
MSTRG.124799.1	399	ENSRNOT00000004834	5031		MSTRG.124799.1	2	ENSRNOT00000004834	10
MSTRG.124800.1	303	ENSRNOT00000004836	794		MSTRG.124800.1	2	ENSRNOT00000004836	6
MSTRG.124801.1	793	ENSRNOT00000004842	963		MSTRG.124801.1	2	ENSRNOT00000004842	4
MSTRG.124802.1	1537	ENSRNOT00000004843	2370		MSTRG.124802.1	2	ENSRNOT00000004843	3
MSTRG.124803.1	2530	ENSRNOT00000004845	1548		MSTRG.124803.1	2	ENSRNOT00000004845	2
MSTRG.124806.1	307	ENSRNOT00000004848	1431		MSTRG.124806.1	2	ENSRNOT00000004848	1
MSTRG.124927.1	551	ENSRNOT00000004853	795		MSTRG.124927.1	2	ENSRNOT00000004853	5
MSTRG.124947.1	3364	ENSRNOT00000004854	2146		MSTRG.124947.1	2	ENSRNOT00000004854	7
MSTRG.124970.2	830	ENSRNOT00000004862	1384		MSTRG.124970.2	2	ENSRNOT00000004862	5
MSTRG.124971.1	931	ENSRNOT00000004864	2526		MSTRG.124971.1	2	ENSRNOT00000004864	10
MSTRG.124974.1	243	ENSRNOT00000004865	948		MSTRG.124974.1	2	ENSRNOT00000004865	1
MSTRG.124974.3	501	ENSRNOT00000004866	480		MSTRG.124974.3	3	ENSRNOT00000004866	4
MSTRG.124975.1	868	ENSRNOT00000004867	285		MSTRG.124975.1	2	ENSRNOT00000004867	4
MSTRG.124989.1	241	ENSRNOT00000004872	672		MSTRG.124989.1	2	ENSRNOT00000004872	3
MSTRG.12499.1	275	ENSRNOT00000004873	2262		MSTRG.12499.1	4	ENSRNOT00000004873	10
MSTRG.124993.1	450	ENSRNOT00000004876	2051		MSTRG.124993.1	2	ENSRNOT00000004876	13
MSTRG.125002.1	912	ENSRNOT00000004877	2543		MSTRG.125002.1	3	ENSRNOT00000004877	9
MSTRG.125013.1	1205	ENSRNOT00000004878	3325		MSTRG.125013.1	2	ENSRNOT00000004878	13
MSTRG.125014.1	570	ENSRNOT00000004880	862		MSTRG.125014.1	2	ENSRNOT00000004880	3
MSTRG.125016.1	568	ENSRNOT00000004881	1794		MSTRG.125016.1	2	ENSRNOT00000004881	12
MSTRG.125017.1	693	ENSRNOT00000004884	1512		MSTRG.125017.1	2	ENSRNOT00000004884	10
MSTRG.125018.1	778	ENSRNOT00000004885	1221		MSTRG.125018.1	2	ENSRNOT00000004885	7
MSTRG.125019.1	491	ENSRNOT00000004888	1276		MSTRG.125019.1	2	ENSRNOT00000004888	11
MSTRG.125020.1	383	ENSRNOT00000004891	1687		MSTRG.125020.1	2	ENSRNOT00000004891	13
MSTRG.125021.1	551	ENSRNOT00000004893	864		MSTRG.125021.1	2	ENSRNOT00000004893	1
MSTRG.125021.2	944	ENSRNOT00000004895	998		MSTRG.125021.2	3	ENSRNOT00000004895	6
MSTRG.125022.1	397	ENSRNOT00000004896	1808		MSTRG.125022.1	2	ENSRNOT00000004896	13
MSTRG.125026.1	301	ENSRNOT00000004900	1198		MSTRG.125026.1	2	ENSRNOT00000004900	6
MSTRG.125027.12	1654	ENSRNOT00000004901	5017		MSTRG.125027.12	2	ENSRNOT00000004901	16
MSTRG.125028.1	444	ENSRNOT00000004902	2621		MSTRG.125028.1	2	ENSRNOT00000004902	2
MSTRG.125029.1	409	ENSRNOT00000004905	7235		MSTRG.125029.1	2	ENSRNOT00000004905	6
MSTRG.125030.1	626	ENSRNOT00000004908	6117		MSTRG.125030.1	2	ENSRNOT00000004908	17
MSTRG.125031.1	637	ENSRNOT00000004909	2419		MSTRG.125031.1	2	ENSRNOT00000004909	17
MSTRG.125032.1	591	ENSRNOT00000004911	2411		MSTRG.125032.1	2	ENSRNOT00000004911	12
MSTRG.125036.1	945	ENSRNOT00000004912	2089		MSTRG.125036.1	2	ENSRNOT00000004912	4
MSTRG.125037.1	562	ENSRNOT00000004917	1587		MSTRG.125037.1	2	ENSRNOT00000004917	10
MSTRG.125038.1	256	ENSRNOT00000004919	3441		MSTRG.125038.1	2	ENSRNOT00000004919	28
MSTRG.125040.1	504	ENSRNOT00000004921	1601		MSTRG.125040.1	2	ENSRNOT00000004921	13
MSTRG.125041.1	624	ENSRNOT00000004923	4328		MSTRG.125041.1	2	ENSRNOT00000004923	15
MSTRG.125041.2	1913	ENSRNOT00000004927	2901		MSTRG.125041.2	2	ENSRNOT00000004927	23
MSTRG.125041.3	273	ENSRNOT00000004931	2798		MSTRG.125041.3	2	ENSRNOT00000004931	16
MSTRG.125042.1	5833	ENSRNOT00000004936	2895		MSTRG.125042.1	2	ENSRNOT00000004936	8
MSTRG.125043.1	5819	ENSRNOT00000004938	1037		MSTRG.125043.1	2	ENSRNOT00000004938	6
MSTRG.125044.1	657	ENSRNOT00000004939	1665		MSTRG.125044.1	2	ENSRNOT00000004939	5
MSTRG.125049.1	460	ENSRNOT00000004941	2802		MSTRG.125049.1	2	ENSRNOT00000004941	7
MSTRG.125058.1	665	ENSRNOT00000004942	3435		MSTRG.125058.1	3	ENSRNOT00000004942	3
MSTRG.125081.1	446	ENSRNOT00000004946	1653		MSTRG.125081.1	3	ENSRNOT00000004946	13
MSTRG.125160.1	223	ENSRNOT00000004947	694		MSTRG.125160.1	3	ENSRNOT00000004947	4
MSTRG.125164.1	213	ENSRNOT00000004948	1462		MSTRG.125164.1	2	ENSRNOT00000004948	8
MSTRG.12519.1	3605	ENSRNOT00000004950	738		MSTRG.12519.1	2	ENSRNOT00000004950	4
MSTRG.12524.1	5362	ENSRNOT00000004955	2900		MSTRG.12524.1	2	ENSRNOT00000004955	2
MSTRG.12525.1	19516	ENSRNOT00000004956	4765		MSTRG.12525.1	2	ENSRNOT00000004956	51
MSTRG.125259.1	591	ENSRNOT00000004958	909		MSTRG.125259.1	4	ENSRNOT00000004958	3
MSTRG.12529.1	4822	ENSRNOT00000004962	400		MSTRG.12529.1	4	ENSRNOT00000004962	3
MSTRG.12529.2	3833	ENSRNOT00000004965	4026		MSTRG.12529.2	4	ENSRNOT00000004965	6
MSTRG.12529.3	975	ENSRNOT00000004966	1114		MSTRG.12529.3	4	ENSRNOT00000004966	7
MSTRG.12529.4	1471	ENSRNOT00000004968	4352		MSTRG.12529.4	4	ENSRNOT00000004968	24
MSTRG.12529.5	571	ENSRNOT00000004969	2917		MSTRG.12529.5	3	ENSRNOT00000004969	17
MSTRG.125297.1	371	ENSRNOT00000004970	2098		MSTRG.125297.1	2	ENSRNOT00000004970	10
MSTRG.125302.1	457	ENSRNOT00000004972	4115		MSTRG.125302.1	2	ENSRNOT00000004972	24
MSTRG.125339.1	1178	ENSRNOT00000004977	1558		MSTRG.125339.1	2	ENSRNOT00000004977	2
MSTRG.125388.1	8368	ENSRNOT00000004982	1359		MSTRG.125388.1	2	ENSRNOT00000004982	11
MSTRG.125398.1	517	ENSRNOT00000004986	1077		MSTRG.125398.1	2	ENSRNOT00000004986	7
MSTRG.125408.1	1195	ENSRNOT00000004992	15654		MSTRG.125408.1	2	ENSRNOT00000004992	71
MSTRG.125430.1	1511	ENSRNOT00000004995	2691		MSTRG.125430.1	2	ENSRNOT00000004995	18
MSTRG.125431.1	341	ENSRNOT00000004999	2579		MSTRG.125431.1	2	ENSRNOT00000004999	7
MSTRG.125516.2	931	ENSRNOT00000005003	1410		MSTRG.125516.2	2	ENSRNOT00000005003	11
MSTRG.125537.1	855	ENSRNOT00000005005	2065		MSTRG.125537.1	2	ENSRNOT00000005005	16
MSTRG.125638.1	1140	ENSRNOT00000005006	1804		MSTRG.125638.1	2	ENSRNOT00000005006	8
MSTRG.125792.1	568	ENSRNOT00000005014	907		MSTRG.125792.1	3	ENSRNOT00000005014	7
MSTRG.125970.17	2334	ENSRNOT00000005015	2451		MSTRG.125970.17	2	ENSRNOT00000005015	17
MSTRG.125971.1	4969	ENSRNOT00000005016	7246		MSTRG.125971.1	3	ENSRNOT00000005016	43
MSTRG.125971.2	21467	ENSRNOT00000005020	2145		MSTRG.125971.2	2	ENSRNOT00000005020	12
MSTRG.125972.1	3333	ENSRNOT00000005021	549		MSTRG.125972.1	2	ENSRNOT00000005021	1
MSTRG.125972.2	2241	ENSRNOT00000005023	1780		MSTRG.125972.2	2	ENSRNOT00000005023	2
MSTRG.125973.1	8595	ENSRNOT00000005031	1839		MSTRG.125973.1	2	ENSRNOT00000005031	6
MSTRG.125974.1	1260	ENSRNOT00000005033	1622		MSTRG.125974.1	2	ENSRNOT00000005033	15
MSTRG.126016.1	245	ENSRNOT00000005035	2190		MSTRG.126016.1	2	ENSRNOT00000005035	19
MSTRG.126036.1	4787	ENSRNOT00000005039	1101		MSTRG.126036.1	2	ENSRNOT00000005039	8
MSTRG.126046.10	1514	ENSRNOT00000005042	1263		MSTRG.126046.10	3	ENSRNOT00000005042	5
MSTRG.126047.1	704	ENSRNOT00000005046	2074		MSTRG.126047.1	3	ENSRNOT00000005046	6
MSTRG.126191.1	806	ENSRNOT00000005048	1389		MSTRG.126191.1	2	ENSRNOT00000005048	12
MSTRG.126191.2	801	ENSRNOT00000005050	1786		MSTRG.126191.2	3	ENSRNOT00000005050	12
MSTRG.126200.1	430	ENSRNOT00000005052	2421		MSTRG.126200.1	2	ENSRNOT00000005052	13
MSTRG.126212.1	508	ENSRNOT00000005055	1411		MSTRG.126212.1	2	ENSRNOT00000005055	1
MSTRG.126258.1	563	ENSRNOT00000005059	6089		MSTRG.126258.1	2	ENSRNOT00000005059	13
MSTRG.126266.1	936	ENSRNOT00000005060	2000		MSTRG.126266.1	2	ENSRNOT00000005060	13
MSTRG.126275.1	689	ENSRNOT00000005061	2914		MSTRG.126275.1	2	ENSRNOT00000005061	18
MSTRG.126279.1	858	ENSRNOT00000005064	1194		MSTRG.126279.1	2	ENSRNOT00000005064	8
MSTRG.126281.1	868	ENSRNOT00000005066	2237		MSTRG.126281.1	2	ENSRNOT00000005066	14
MSTRG.126286.1	7663	ENSRNOT00000005067	4722		MSTRG.126286.1	2	ENSRNOT00000005067	5
MSTRG.126333.1	3664	ENSRNOT00000005070	1044		MSTRG.126333.1	2	ENSRNOT00000005070	6
MSTRG.126345.1	1576	ENSRNOT00000005071	2274		MSTRG.126345.1	2	ENSRNOT00000005071	15
MSTRG.126348.1	3772	ENSRNOT00000005072	1751		MSTRG.126348.1	2	ENSRNOT00000005072	4
MSTRG.126349.1	3267	ENSRNOT00000005073	4486		MSTRG.126349.1	2	ENSRNOT00000005073	54
MSTRG.126376.1	222	ENSRNOT00000005074	4662		MSTRG.126376.1	2	ENSRNOT00000005074	4
MSTRG.126398.1	3516	ENSRNOT00000005076	2423		MSTRG.126398.1	2	ENSRNOT00000005076	19
MSTRG.126429.1	276	ENSRNOT00000005077	3221		MSTRG.126429.1	2	ENSRNOT00000005077	8
MSTRG.126440.1	1463	ENSRNOT00000005078	2886		MSTRG.126440.1	3	ENSRNOT00000005078	17
MSTRG.126442.1	225	ENSRNOT00000005084	3539		MSTRG.126442.1	2	ENSRNOT00000005084	8
MSTRG.12645.1	244	ENSRNOT00000005085	1888		MSTRG.12645.1	2	ENSRNOT00000005085	4
MSTRG.126480.1	1730	ENSRNOT00000005089	997		MSTRG.126480.1	7	ENSRNOT00000005089	5
MSTRG.126480.2	1900	ENSRNOT00000005090	1544		MSTRG.126480.2	6	ENSRNOT00000005090	8
MSTRG.126480.3	2647	ENSRNOT00000005095	3761		MSTRG.126480.3	4	ENSRNOT00000005095	8
MSTRG.126480.4	2725	ENSRNOT00000005100	4492		MSTRG.126480.4	5	ENSRNOT00000005100	14
MSTRG.126497.1	572	ENSRNOT00000005102	3871		MSTRG.126497.1	3	ENSRNOT00000005102	7
MSTRG.126522.1	6673	ENSRNOT00000005109	918		MSTRG.126522.1	2	ENSRNOT00000005109	6
MSTRG.126523.1	5538	ENSRNOT00000005120	624		MSTRG.126523.1	2	ENSRNOT00000005120	1
MSTRG.126536.1	275	ENSRNOT00000005124	1692		MSTRG.126536.1	2	ENSRNOT00000005124	4
MSTRG.126542.1	228	ENSRNOT00000005125	2179		MSTRG.126542.1	2	ENSRNOT00000005125	12
MSTRG.126547.1	303	ENSRNOT00000005126	3007		MSTRG.126547.1	2	ENSRNOT00000005126	14
MSTRG.126563.15	10035	ENSRNOT00000005127	2159		MSTRG.126563.15	2	ENSRNOT00000005127	16
MSTRG.126567.1	479	ENSRNOT00000005129	4528		MSTRG.126567.1	2	ENSRNOT00000005129	6
MSTRG.126568.1	835	ENSRNOT00000005132	2297		MSTRG.126568.1	2	ENSRNOT00000005132	16
MSTRG.126572.1	896	ENSRNOT00000005138	2181		MSTRG.126572.1	2	ENSRNOT00000005138	9
MSTRG.126573.1	4168	ENSRNOT00000005141	1634		MSTRG.126573.1	2	ENSRNOT00000005141	1
MSTRG.126602.1	1099	ENSRNOT00000005143	1749		MSTRG.126602.1	2	ENSRNOT00000005143	2
MSTRG.126732.1	479	ENSRNOT00000005144	1207		MSTRG.126732.1	2	ENSRNOT00000005144	8
MSTRG.126759.1	1247	ENSRNOT00000005147	1129		MSTRG.126759.1	2	ENSRNOT00000005147	4
MSTRG.126828.1	2833	ENSRNOT00000005148	2663		MSTRG.126828.1	2	ENSRNOT00000005148	5
MSTRG.126902.1	1181	ENSRNOT00000005153	807		MSTRG.126902.1	2	ENSRNOT00000005153	2
MSTRG.12692.1	1059	ENSRNOT00000005155	1728		MSTRG.12692.1	2	ENSRNOT00000005155	2
MSTRG.126927.1	1056	ENSRNOT00000005156	868		MSTRG.126927.1	2	ENSRNOT00000005156	5
MSTRG.126988.1	298	ENSRNOT00000005157	2580		MSTRG.126988.1	2	ENSRNOT00000005157	11
MSTRG.12699.1	319	ENSRNOT00000005161	1216		MSTRG.12699.1	2	ENSRNOT00000005161	4
MSTRG.12702.1	247	ENSRNOT00000005162	582		MSTRG.12702.1	2	ENSRNOT00000005162	1
MSTRG.127037.1	209	ENSRNOT00000005163	2622		MSTRG.127037.1	2	ENSRNOT00000005163	6
MSTRG.12709.1	4108	ENSRNOT00000005165	1606		MSTRG.12709.1	2	ENSRNOT00000005165	8
MSTRG.127111.1	468	ENSRNOT00000005167	2570		MSTRG.127111.1	4	ENSRNOT00000005167	16
MSTRG.127112.1	589	ENSRNOT00000005168	5983		MSTRG.127112.1	6	ENSRNOT00000005168	8
MSTRG.127155.1	452	ENSRNOT00000005170	5014		MSTRG.127155.1	2	ENSRNOT00000005170	16
MSTRG.127177.1	1376	ENSRNOT00000005171	4161		MSTRG.127177.1	2	ENSRNOT00000005171	5
MSTRG.127177.2	1434	ENSRNOT00000005172	1916		MSTRG.127177.2	2	ENSRNOT00000005172	13
MSTRG.127207.1	2684	ENSRNOT00000005175	3057		MSTRG.127207.1	2	ENSRNOT00000005175	7
MSTRG.127232.1	4489	ENSRNOT00000005176	2951		MSTRG.127232.1	2	ENSRNOT00000005176	5
MSTRG.127297.1	215	ENSRNOT00000005181	1965		MSTRG.127297.1	2	ENSRNOT00000005181	21
MSTRG.127304.1	303	ENSRNOT00000005190	654		MSTRG.127304.1	2	ENSRNOT00000005190	4
MSTRG.127347.1	342	ENSRNOT00000005194	1381		MSTRG.127347.1	2	ENSRNOT00000005194	7
MSTRG.127371.1	1889	ENSRNOT00000005195	878		MSTRG.127371.1	3	ENSRNOT00000005195	4
MSTRG.127375.1	1334	ENSRNOT00000005198	1289		MSTRG.127375.1	2	ENSRNOT00000005198	6
MSTRG.127391.1	657	ENSRNOT00000005204	841		MSTRG.127391.1	2	ENSRNOT00000005204	8
MSTRG.127393.1	9326	ENSRNOT00000005205	496		MSTRG.127393.1	2	ENSRNOT00000005205	4
MSTRG.127397.1	725	ENSRNOT00000005206	1011		MSTRG.127397.1	3	ENSRNOT00000005206	13
MSTRG.127430.1	797	ENSRNOT00000005212	5165		MSTRG.127430.1	2	ENSRNOT00000005212	27
MSTRG.127486.1	470	ENSRNOT00000005213	1575		MSTRG.127486.1	3	ENSRNOT00000005213	7
MSTRG.127557.1	261	ENSRNOT00000005220	4100		MSTRG.127557.1	2	ENSRNOT00000005220	3
MSTRG.12756.1	604	ENSRNOT00000005226	2281		MSTRG.12756.1	3	ENSRNOT00000005226	15
MSTRG.127573.1	1125	ENSRNOT00000005228	3236		MSTRG.127573.1	2	ENSRNOT00000005228	8
MSTRG.127574.1	9308	ENSRNOT00000005235	9246		MSTRG.127574.1	2	ENSRNOT00000005235	39
MSTRG.127576.1	528	ENSRNOT00000005237	4412		MSTRG.127576.1	2	ENSRNOT00000005237	6
MSTRG.127577.1	1228	ENSRNOT00000005242	1859		MSTRG.127577.1	2	ENSRNOT00000005242	9
MSTRG.127587.1	1576	ENSRNOT00000005244	4395		MSTRG.127587.1	2	ENSRNOT00000005244	6
MSTRG.127587.2	1315	ENSRNOT00000005251	1366		MSTRG.127587.2	2	ENSRNOT00000005251	5
MSTRG.127588.1	980	ENSRNOT00000005255	1855		MSTRG.127588.1	2	ENSRNOT00000005255	6
MSTRG.127596.3	940	ENSRNOT00000005257	6900		MSTRG.127596.3	2	ENSRNOT00000005257	12
MSTRG.12760.1	978	ENSRNOT00000005258	1483		MSTRG.12760.1	3	ENSRNOT00000005258	7
MSTRG.127619.1	1379	ENSRNOT00000005260	1445		MSTRG.127619.1	2	ENSRNOT00000005260	7
MSTRG.12764.1	241	ENSRNOT00000005262	4945		MSTRG.12764.1	2	ENSRNOT00000005262	21
MSTRG.127645.2	886	ENSRNOT00000005267	4471		MSTRG.127645.2	2	ENSRNOT00000005267	23
MSTRG.127645.3	923	ENSRNOT00000005270	889		MSTRG.127645.3	2	ENSRNOT00000005270	3
MSTRG.127645.4	553	ENSRNOT00000005272	1645		MSTRG.127645.4	3	ENSRNOT00000005272	8
MSTRG.127653.1	1556	ENSRNOT00000005273	2527		MSTRG.127653.1	2	ENSRNOT00000005273	10
MSTRG.127656.1	345	ENSRNOT00000005277	567		MSTRG.127656.1	2	ENSRNOT00000005277	7
MSTRG.127677.1	638	ENSRNOT00000005280	3221		MSTRG.127677.1	2	ENSRNOT00000005280	10
MSTRG.127686.1	244	ENSRNOT00000005284	3093		MSTRG.127686.1	2	ENSRNOT00000005284	10
MSTRG.127688.2	1051	ENSRNOT00000005285	1458		MSTRG.127688.2	2	ENSRNOT00000005285	8
MSTRG.127709.1	3626	ENSRNOT00000005286	2105		MSTRG.127709.1	2	ENSRNOT00000005286	15
MSTRG.127728.1	1483	ENSRNOT00000005289	2304		MSTRG.127728.1	3	ENSRNOT00000005289	20
MSTRG.127728.2	1575	ENSRNOT00000005292	1472		MSTRG.127728.2	3	ENSRNOT00000005292	7
MSTRG.127731.1	1115	ENSRNOT00000005293	1116		MSTRG.127731.1	2	ENSRNOT00000005293	11
MSTRG.127765.1	224	ENSRNOT00000005296	1752		MSTRG.127765.1	3	ENSRNOT00000005296	10
MSTRG.127771.1	4148	ENSRNOT00000005297	2001		MSTRG.127771.1	2	ENSRNOT00000005297	12
MSTRG.127792.1	318	ENSRNOT00000005304	1435		MSTRG.127792.1	2	ENSRNOT00000005304	8
MSTRG.127822.1	4760	ENSRNOT00000005306	1436		MSTRG.127822.1	2	ENSRNOT00000005306	10
MSTRG.127823.1	1771	ENSRNOT00000005310	1817		MSTRG.127823.1	2	ENSRNOT00000005310	6
MSTRG.127893.1	215	ENSRNOT00000005311	5825		MSTRG.127893.1	2	ENSRNOT00000005311	51
MSTRG.127948.1	691	ENSRNOT00000005313	4322		MSTRG.127948.1	4	ENSRNOT00000005313	24
MSTRG.127959.3	6024	ENSRNOT00000005317	4578		MSTRG.127959.3	3	ENSRNOT00000005317	7
MSTRG.127959.4	4840	ENSRNOT00000005324	708		MSTRG.127959.4	3	ENSRNOT00000005324	5
MSTRG.127982.1	919	ENSRNOT00000005325	1237		MSTRG.127982.1	2	ENSRNOT00000005325	3
MSTRG.128011.1	1130	ENSRNOT00000005328	630		MSTRG.128011.1	2	ENSRNOT00000005328	6
MSTRG.128012.1	224	ENSRNOT00000005329	1614		MSTRG.128012.1	2	ENSRNOT00000005329	11
MSTRG.128025.1	2135	ENSRNOT00000005331	3075		MSTRG.128025.1	3	ENSRNOT00000005331	3
MSTRG.128057.1	336	ENSRNOT00000005332	1720		MSTRG.128057.1	2	ENSRNOT00000005332	10
MSTRG.128099.1	3892	ENSRNOT00000005337	6699		MSTRG.128099.1	2	ENSRNOT00000005337	34
MSTRG.128109.2	2867	ENSRNOT00000005343	1598		MSTRG.128109.2	2	ENSRNOT00000005343	8
MSTRG.128112.1	220	ENSRNOT00000005346	1667		MSTRG.128112.1	2	ENSRNOT00000005346	4
MSTRG.128150.1	729	ENSRNOT00000005347	2579		MSTRG.128150.1	2	ENSRNOT00000005347	6
MSTRG.128164.1	712	ENSRNOT00000005348	1318		MSTRG.128164.1	2	ENSRNOT00000005348	6
MSTRG.128165.1	3072	ENSRNOT00000005349	1715		MSTRG.128165.1	2	ENSRNOT00000005349	10
MSTRG.128172.1	2572	ENSRNOT00000005352	1819		MSTRG.128172.1	3	ENSRNOT00000005352	5
MSTRG.128200.1	410	ENSRNOT00000005353	3384		MSTRG.128200.1	2	ENSRNOT00000005353	17
MSTRG.128202.1	288	ENSRNOT00000005355	4076		MSTRG.128202.1	2	ENSRNOT00000005355	20
MSTRG.128261.1	234	ENSRNOT00000005361	1811		MSTRG.128261.1	3	ENSRNOT00000005361	2
MSTRG.128292.1	1132	ENSRNOT00000005363	1926		MSTRG.128292.1	2	ENSRNOT00000005363	3
MSTRG.128326.1	291	ENSRNOT00000005366	3455		MSTRG.128326.1	2	ENSRNOT00000005366	22
MSTRG.128354.1	894	ENSRNOT00000005367	2668		MSTRG.128354.1	2	ENSRNOT00000005367	11
MSTRG.128362.1	238	ENSRNOT00000005368	1639		MSTRG.128362.1	2	ENSRNOT00000005368	11
MSTRG.12838.1	3040	ENSRNOT00000005369	3570		MSTRG.12838.1	2	ENSRNOT00000005369	11
MSTRG.128403.1	12279	ENSRNOT00000005370	816		MSTRG.128403.1	2	ENSRNOT00000005370	3
MSTRG.128441.1	732	ENSRNOT00000005372	4817		MSTRG.128441.1	3	ENSRNOT00000005372	27
MSTRG.128489.1	805	ENSRNOT00000005374	1628		MSTRG.128489.1	2	ENSRNOT00000005374	7
MSTRG.128527.1	8369	ENSRNOT00000005376	1045		MSTRG.128527.1	2	ENSRNOT00000005376	7
MSTRG.128528.1	6338	ENSRNOT00000005379	1558		MSTRG.128528.1	2	ENSRNOT00000005379	8
MSTRG.128678.1	295	ENSRNOT00000005381	1693		MSTRG.128678.1	2	ENSRNOT00000005381	11
MSTRG.128752.1	3079	ENSRNOT00000005382	1507		MSTRG.128752.1	2	ENSRNOT00000005382	8
MSTRG.128755.1	409	ENSRNOT00000005383	1936		MSTRG.128755.1	2	ENSRNOT00000005383	4
MSTRG.128767.1	1311	ENSRNOT00000005387	1394		MSTRG.128767.1	2	ENSRNOT00000005387	8
MSTRG.128773.5	6797	ENSRNOT00000005389	5693		MSTRG.128773.5	2	ENSRNOT00000005389	22
MSTRG.128828.1	897	ENSRNOT00000005399	1013		MSTRG.128828.1	2	ENSRNOT00000005399	6
MSTRG.128886.1	1532	ENSRNOT00000005400	2704		MSTRG.128886.1	2	ENSRNOT00000005400	4
MSTRG.128914.1	1903	ENSRNOT00000005402	916		MSTRG.128914.1	2	ENSRNOT00000005402	2
MSTRG.128961.1	1517	ENSRNOT00000005405	3192		MSTRG.128961.1	3	ENSRNOT00000005405	20
MSTRG.128964.1	3900	ENSRNOT00000005407	705		MSTRG.128964.1	2	ENSRNOT00000005407	1
MSTRG.129010.1	5014	ENSRNOT00000005408	1800		MSTRG.129010.1	2	ENSRNOT00000005408	9
MSTRG.129022.1	382	ENSRNOT00000005422	2991		MSTRG.129022.1	2	ENSRNOT00000005422	6
MSTRG.129030.1	1338	ENSRNOT00000005423	3281		MSTRG.129030.1	2	ENSRNOT00000005423	7
MSTRG.129081.1	2100	ENSRNOT00000005425	1631		MSTRG.129081.1	2	ENSRNOT00000005425	8
MSTRG.129081.2	2087	ENSRNOT00000005426	3199		MSTRG.129081.2	2	ENSRNOT00000005426	10
MSTRG.129081.3	2062	ENSRNOT00000005428	1788		MSTRG.129081.3	2	ENSRNOT00000005428	10
MSTRG.129110.2	1270	ENSRNOT00000005432	1201		MSTRG.129110.2	2	ENSRNOT00000005432	1
MSTRG.129204.1	211	ENSRNOT00000005438	8159		MSTRG.129204.1	2	ENSRNOT00000005438	51
MSTRG.129251.1	921	ENSRNOT00000005439	2821		MSTRG.129251.1	2	ENSRNOT00000005439	9
MSTRG.129252.1	659	ENSRNOT00000005440	1789		MSTRG.129252.1	3	ENSRNOT00000005440	11
MSTRG.129252.2	501	ENSRNOT00000005443	654		MSTRG.129252.2	2	ENSRNOT00000005443	4
MSTRG.129258.1	1307	ENSRNOT00000005445	917		MSTRG.129258.1	2	ENSRNOT00000005445	3
MSTRG.129321.1	311	ENSRNOT00000005446	1815		MSTRG.129321.1	3	ENSRNOT00000005446	17
MSTRG.129406.1	1725	ENSRNOT00000005458	429		MSTRG.129406.1	2	ENSRNOT00000005458	1
MSTRG.129407.1	2829	ENSRNOT00000005459	1942		MSTRG.129407.1	2	ENSRNOT00000005459	7
MSTRG.129407.2	1243	ENSRNOT00000005461	2445		MSTRG.129407.2	2	ENSRNOT00000005461	13
MSTRG.129408.1	15266	ENSRNOT00000005463	3861		MSTRG.129408.1	2	ENSRNOT00000005463	15
MSTRG.129408.2	15221	ENSRNOT00000005467	3424		MSTRG.129408.2	3	ENSRNOT00000005467	8
MSTRG.129409.1	617	ENSRNOT00000005470	1924		MSTRG.129409.1	2	ENSRNOT00000005470	3
MSTRG.129410.1	5719	ENSRNOT00000005471	562		MSTRG.129410.1	2	ENSRNOT00000005471	5
MSTRG.129411.1	6378	ENSRNOT00000005476	3096		MSTRG.129411.1	2	ENSRNOT00000005476	18
MSTRG.129412.1	18159	ENSRNOT00000005477	7135		MSTRG.129412.1	2	ENSRNOT00000005477	37
MSTRG.129412.2	16431	ENSRNOT00000005478	2415		MSTRG.129412.2	2	ENSRNOT00000005478	9
MSTRG.129434.1	591	ENSRNOT00000005479	1290		MSTRG.129434.1	4	ENSRNOT00000005479	10
MSTRG.129435.1	1347	ENSRNOT00000005486	2675		MSTRG.129435.1	6	ENSRNOT00000005486	3
MSTRG.129435.2	685	ENSRNOT00000005489	4866		MSTRG.129435.2	2	ENSRNOT00000005489	40
MSTRG.129435.3	702	ENSRNOT00000005490	2739		MSTRG.129435.3	3	ENSRNOT00000005490	2
MSTRG.129435.4	800	ENSRNOT00000005492	2454		MSTRG.129435.4	4	ENSRNOT00000005492	22
MSTRG.129435.5	302	ENSRNOT00000005502	775		MSTRG.129435.5	2	ENSRNOT00000005502	3
MSTRG.129435.6	810	ENSRNOT00000005504	1030		MSTRG.129435.6	2	ENSRNOT00000005504	2
MSTRG.129463.1	1128	ENSRNOT00000005505	1112		MSTRG.129463.1	2	ENSRNOT00000005505	6
MSTRG.129464.1	365	ENSRNOT00000005509	651		MSTRG.129464.1	2	ENSRNOT00000005509	4
MSTRG.129465.1	3771	ENSRNOT00000005511	510		MSTRG.129465.1	2	ENSRNOT00000005511	1
MSTRG.129467.1	7491	ENSRNOT00000005514	2518		MSTRG.129467.1	3	ENSRNOT00000005514	3
MSTRG.129467.2	7326	ENSRNOT00000005516	3571		MSTRG.129467.2	2	ENSRNOT00000005516	5
MSTRG.1295.1	400	ENSRNOT00000005518	1671		MSTRG.1295.1	2	ENSRNOT00000005518	6
MSTRG.129504.1	2364	ENSRNOT00000005519	1252		MSTRG.129504.1	2	ENSRNOT00000005519	12
MSTRG.129523.1	255	ENSRNOT00000005521	3503		MSTRG.129523.1	2	ENSRNOT00000005521	26
MSTRG.129552.1	2678	ENSRNOT00000005522	3499		MSTRG.129552.1	2	ENSRNOT00000005522	7
MSTRG.129555.1	3332	ENSRNOT00000005523	2512		MSTRG.129555.1	2	ENSRNOT00000005523	4
MSTRG.129556.1	1133	ENSRNOT00000005532	3424		MSTRG.129556.1	2	ENSRNOT00000005532	8
MSTRG.129557.1	3540	ENSRNOT00000005535	2357		MSTRG.129557.1	2	ENSRNOT00000005535	12
MSTRG.129559.1	1186	ENSRNOT00000005537	2588		MSTRG.129559.1	2	ENSRNOT00000005537	4
MSTRG.129654.1	11940	ENSRNOT00000005539	3364		MSTRG.129654.1	2	ENSRNOT00000005539	24
MSTRG.12966.1	232	ENSRNOT00000005545	2758		MSTRG.12966.1	2	ENSRNOT00000005545	15
MSTRG.12966.2	456	ENSRNOT00000005550	3809		MSTRG.12966.2	3	ENSRNOT00000005550	9
MSTRG.129660.1	4416	ENSRNOT00000005551	2025		MSTRG.129660.1	2	ENSRNOT00000005551	8
MSTRG.129665.1	2596	ENSRNOT00000005553	1272		MSTRG.129665.1	2	ENSRNOT00000005553	1
MSTRG.129670.1	2876	ENSRNOT00000005556	4071		MSTRG.129670.1	2	ENSRNOT00000005556	3
MSTRG.129671.1	1495	ENSRNOT00000005559	1787		MSTRG.129671.1	2	ENSRNOT00000005559	3
MSTRG.129684.1	479	ENSRNOT00000005561	2579		MSTRG.129684.1	2	ENSRNOT00000005561	32
MSTRG.129685.1	684	ENSRNOT00000005568	1184		MSTRG.129685.1	2	ENSRNOT00000005568	6
MSTRG.129687.2	247	ENSRNOT00000005571	4807		MSTRG.129687.2	2	ENSRNOT00000005571	25
MSTRG.129692.1	550	ENSRNOT00000005574	2205		MSTRG.129692.1	2	ENSRNOT00000005574	9
MSTRG.129694.1	3264	ENSRNOT00000005575	3332		MSTRG.129694.1	2	ENSRNOT00000005575	27
MSTRG.129696.1	251	ENSRNOT00000005576	3208		MSTRG.129696.1	2	ENSRNOT00000005576	15
MSTRG.129725.1	12607	ENSRNOT00000005577	305		MSTRG.129725.1	2	ENSRNOT00000005577	3
MSTRG.129725.2	1389	ENSRNOT00000005581	1911		MSTRG.129725.2	2	ENSRNOT00000005581	10
MSTRG.129728.1	2083	ENSRNOT00000005583	13339		MSTRG.129728.1	2	ENSRNOT00000005583	69
MSTRG.129729.1	3247	ENSRNOT00000005584	3091		MSTRG.129729.1	2	ENSRNOT00000005584	8
MSTRG.129730.1	1144	ENSRNOT00000005587	1643		MSTRG.129730.1	2	ENSRNOT00000005587	9
MSTRG.129731.1	695	ENSRNOT00000005588	574		MSTRG.129731.1	2	ENSRNOT00000005588	4
MSTRG.129732.1	817	ENSRNOT00000005595	1496		MSTRG.129732.1	2	ENSRNOT00000005595	4
MSTRG.129736.1	532	ENSRNOT00000005601	2241		MSTRG.129736.1	3	ENSRNOT00000005601	12
MSTRG.129743.1	2754	ENSRNOT00000005604	3480		MSTRG.129743.1	2	ENSRNOT00000005604	22
MSTRG.129753.1	694	ENSRNOT00000005608	2486		MSTRG.129753.1	2	ENSRNOT00000005608	1
MSTRG.129754.1	1377	ENSRNOT00000005611	2336		MSTRG.129754.1	2	ENSRNOT00000005611	11
MSTRG.129755.1	1912	ENSRNOT00000005612	1429		MSTRG.129755.1	2	ENSRNOT00000005612	12
MSTRG.129756.1	8961	ENSRNOT00000005615	3564		MSTRG.129756.1	2	ENSRNOT00000005615	7
MSTRG.129773.1	348	ENSRNOT00000005618	1329		MSTRG.129773.1	2	ENSRNOT00000005618	6
MSTRG.129774.1	1705	ENSRNOT00000005619	3672		MSTRG.129774.1	5	ENSRNOT00000005619	12
MSTRG.129774.2	1949	ENSRNOT00000005620	4282		MSTRG.129774.2	4	ENSRNOT00000005620	3
MSTRG.129850.1	2793	ENSRNOT00000005622	405		MSTRG.129850.1	3	ENSRNOT00000005622	3
MSTRG.129859.1	853	ENSRNOT00000005623	2564		MSTRG.129859.1	2	ENSRNOT00000005623	17
MSTRG.129962.1	356	ENSRNOT00000005624	1793		MSTRG.129962.1	2	ENSRNOT00000005624	14
MSTRG.130018.1	244	ENSRNOT00000005630	2305		MSTRG.130018.1	2	ENSRNOT00000005630	2
MSTRG.130047.1	4323	ENSRNOT00000005637	3075		MSTRG.130047.1	2	ENSRNOT00000005637	23
MSTRG.130047.2	1624	ENSRNOT00000005640	1511		MSTRG.130047.2	2	ENSRNOT00000005640	5
MSTRG.130050.1	702	ENSRNOT00000005641	1224		MSTRG.130050.1	3	ENSRNOT00000005641	13
MSTRG.130073.1	1444	ENSRNOT00000005644	4907		MSTRG.130073.1	4	ENSRNOT00000005644	26
MSTRG.130079.1	7131	ENSRNOT00000005645	568		MSTRG.130079.1	3	ENSRNOT00000005645	2
MSTRG.130258.1	477	ENSRNOT00000005646	2085		MSTRG.130258.1	3	ENSRNOT00000005646	2
MSTRG.130326.3	1885	ENSRNOT00000005647	2534		MSTRG.130326.3	2	ENSRNOT00000005647	18
MSTRG.130327.2	3334	ENSRNOT00000005648	1873		MSTRG.130327.2	2	ENSRNOT00000005648	3
MSTRG.130328.1	1060	ENSRNOT00000005653	1224		MSTRG.130328.1	2	ENSRNOT00000005653	7
MSTRG.130343.1	239	ENSRNOT00000005654	5124		MSTRG.130343.1	2	ENSRNOT00000005654	35
MSTRG.130376.1	3846	ENSRNOT00000005656	1502		MSTRG.130376.1	2	ENSRNOT00000005656	9
MSTRG.130378.2	8445	ENSRNOT00000005658	1971		MSTRG.130378.2	4	ENSRNOT00000005658	12
MSTRG.130385.1	273	ENSRNOT00000005659	1518		MSTRG.130385.1	2	ENSRNOT00000005659	4
MSTRG.130412.1	358	ENSRNOT00000005661	2840		MSTRG.130412.1	2	ENSRNOT00000005661	2
MSTRG.130422.1	1195	ENSRNOT00000005663	1320		MSTRG.130422.1	5	ENSRNOT00000005663	4
MSTRG.130422.2	1995	ENSRNOT00000005664	1855		MSTRG.130422.2	3	ENSRNOT00000005664	7
MSTRG.130423.3	1258	ENSRNOT00000005665	5531		MSTRG.130423.3	2	ENSRNOT00000005665	39
MSTRG.130427.1	900	ENSRNOT00000005666	2188		MSTRG.130427.1	3	ENSRNOT00000005666	3
MSTRG.130433.1	3217	ENSRNOT00000005667	1428		MSTRG.130433.1	2	ENSRNOT00000005667	5
MSTRG.130435.1	906	ENSRNOT00000005668	4040		MSTRG.130435.1	2	ENSRNOT00000005668	7
MSTRG.130463.1	2036	ENSRNOT00000005670	4952		MSTRG.130463.1	2	ENSRNOT00000005670	15
MSTRG.130472.1	228	ENSRNOT00000005671	5269		MSTRG.130472.1	2	ENSRNOT00000005671	10
MSTRG.130482.1	482	ENSRNOT00000005674	1509		MSTRG.130482.1	3	ENSRNOT00000005674	2
MSTRG.130487.1	665	ENSRNOT00000005677	1952		MSTRG.130487.1	2	ENSRNOT00000005677	16
MSTRG.130520.1	1342	ENSRNOT00000005679	723		MSTRG.130520.1	2	ENSRNOT00000005679	7
MSTRG.13054.1	1369	ENSRNOT00000005684	4386		MSTRG.13054.1	3	ENSRNOT00000005684	31
MSTRG.13059.1	314	ENSRNOT00000005685	5815		MSTRG.13059.1	2	ENSRNOT00000005685	2
MSTRG.130766.1	295	ENSRNOT00000005686	3165		MSTRG.130766.1	2	ENSRNOT00000005686	12
MSTRG.13091.1	208	ENSRNOT00000005687	1605		MSTRG.13091.1	2	ENSRNOT00000005687	14
MSTRG.13092.2	9891	ENSRNOT00000005690	3064		MSTRG.13092.2	4	ENSRNOT00000005690	5
MSTRG.130920.1	288	ENSRNOT00000005693	1883		MSTRG.130920.1	2	ENSRNOT00000005693	3
MSTRG.13094.1	252	ENSRNOT00000005694	870		MSTRG.13094.1	3	ENSRNOT00000005694	7
MSTRG.13100.1	1309	ENSRNOT00000005705	1922		MSTRG.13100.1	2	ENSRNOT00000005705	7
MSTRG.131039.1	2776	ENSRNOT00000005706	1373		MSTRG.131039.1	3	ENSRNOT00000005706	4
MSTRG.131039.2	2551	ENSRNOT00000005715	3415		MSTRG.131039.2	3	ENSRNOT00000005715	20
MSTRG.131044.1	1115	ENSRNOT00000005718	1936		MSTRG.131044.1	2	ENSRNOT00000005718	10
MSTRG.131066.1	1716	ENSRNOT00000005719	600		MSTRG.131066.1	2	ENSRNOT00000005719	6
MSTRG.131258.2	8644	ENSRNOT00000005722	1559		MSTRG.131258.2	2	ENSRNOT00000005722	9
MSTRG.131357.1	246	ENSRNOT00000005726	1809		MSTRG.131357.1	2	ENSRNOT00000005726	6
MSTRG.131489.1	707	ENSRNOT00000005729	1931		MSTRG.131489.1	2	ENSRNOT00000005729	17
MSTRG.13149.1	2030	ENSRNOT00000005731	1842		MSTRG.13149.1	2	ENSRNOT00000005731	9
MSTRG.131569.1	755	ENSRNOT00000005740	1856		MSTRG.131569.1	2	ENSRNOT00000005740	4
MSTRG.131647.1	256	ENSRNOT00000005743	1567		MSTRG.131647.1	2	ENSRNOT00000005743	5
MSTRG.131700.1	329	ENSRNOT00000005746	1748		MSTRG.131700.1	2	ENSRNOT00000005746	7
MSTRG.131702.1	227	ENSRNOT00000005753	3005		MSTRG.131702.1	2	ENSRNOT00000005753	4
MSTRG.131785.1	448	ENSRNOT00000005762	3670		MSTRG.131785.1	3	ENSRNOT00000005762	17
MSTRG.131785.2	290	ENSRNOT00000005768	1421		MSTRG.131785.2	3	ENSRNOT00000005768	2
MSTRG.131830.1	1592	ENSRNOT00000005770	3087		MSTRG.131830.1	2	ENSRNOT00000005770	22
MSTRG.131865.2	13573	ENSRNOT00000005772	353		MSTRG.131865.2	4	ENSRNOT00000005772	4
MSTRG.131865.3	1080	ENSRNOT00000005773	2441		MSTRG.131865.3	3	ENSRNOT00000005773	4
MSTRG.131885.1	2266	ENSRNOT00000005774	2678		MSTRG.131885.1	2	ENSRNOT00000005774	3
MSTRG.131912.1	365	ENSRNOT00000005781	2149		MSTRG.131912.1	5	ENSRNOT00000005781	2
MSTRG.131912.2	338	ENSRNOT00000005786	1258		MSTRG.131912.2	4	ENSRNOT00000005786	8
MSTRG.131912.3	905	ENSRNOT00000005791	2866		MSTRG.131912.3	3	ENSRNOT00000005791	4
MSTRG.131918.1	218	ENSRNOT00000005794	381		MSTRG.131918.1	2	ENSRNOT00000005794	2
MSTRG.132091.1	464	ENSRNOT00000005797	2624		MSTRG.132091.1	2	ENSRNOT00000005797	3
MSTRG.132111.1	523	ENSRNOT00000005798	4622		MSTRG.132111.1	2	ENSRNOT00000005798	10
MSTRG.132123.1	711	ENSRNOT00000005800	1034		MSTRG.132123.1	2	ENSRNOT00000005800	2
MSTRG.132124.1	286	ENSRNOT00000005803	1498		MSTRG.132124.1	2	ENSRNOT00000005803	11
MSTRG.132125.1	557	ENSRNOT00000005807	1629		MSTRG.132125.1	2	ENSRNOT00000005807	3
MSTRG.132172.1	218	ENSRNOT00000005811	1682		MSTRG.132172.1	2	ENSRNOT00000005811	11
MSTRG.132181.1	222	ENSRNOT00000005814	3130		MSTRG.132181.1	2	ENSRNOT00000005814	18
MSTRG.132188.1	328	ENSRNOT00000005815	839		MSTRG.132188.1	2	ENSRNOT00000005815	7
MSTRG.132195.1	214	ENSRNOT00000005817	1880		MSTRG.132195.1	2	ENSRNOT00000005817	6
MSTRG.132223.2	260	ENSRNOT00000005821	3036		MSTRG.132223.2	2	ENSRNOT00000005821	5
MSTRG.132229.1	204	ENSRNOT00000005825	1293		MSTRG.132229.1	2	ENSRNOT00000005825	2
MSTRG.132245.1	218	ENSRNOT00000005828	1127		MSTRG.132245.1	3	ENSRNOT00000005828	3
MSTRG.132300.1	3330	ENSRNOT00000005829	1900		MSTRG.132300.1	8	ENSRNOT00000005829	2
MSTRG.132300.10	3270	ENSRNOT00000005832	3247		MSTRG.132300.10	7	ENSRNOT00000005832	12
MSTRG.132300.3	4174	ENSRNOT00000005834	2644		MSTRG.132300.3	11	ENSRNOT00000005834	14
MSTRG.132300.6	5816	ENSRNOT00000005835	1696		MSTRG.132300.6	12	ENSRNOT00000005835	19
MSTRG.132300.7	1475	ENSRNOT00000005837	873		MSTRG.132300.7	6	ENSRNOT00000005837	4
MSTRG.132300.8	1613	ENSRNOT00000005839	5263		MSTRG.132300.8	7	ENSRNOT00000005839	15
MSTRG.132300.9	5618	ENSRNOT00000005844	2018		MSTRG.132300.9	10	ENSRNOT00000005844	13
MSTRG.132307.4	1117	ENSRNOT00000005845	2977		MSTRG.132307.4	2	ENSRNOT00000005845	2
MSTRG.132307.5	1160	ENSRNOT00000005846	5722		MSTRG.132307.5	2	ENSRNOT00000005846	24
MSTRG.132316.1	233	ENSRNOT00000005848	5170		MSTRG.132316.1	3	ENSRNOT00000005848	40
MSTRG.132379.1	443	ENSRNOT00000005849	1569		MSTRG.132379.1	2	ENSRNOT00000005849	1
MSTRG.13246.1	588	ENSRNOT00000005851	5134		MSTRG.13246.1	3	ENSRNOT00000005851	15
MSTRG.132468.1	1797	ENSRNOT00000005853	2304		MSTRG.132468.1	4	ENSRNOT00000005853	10
MSTRG.132529.1	861	ENSRNOT00000005855	1532		MSTRG.132529.1	4	ENSRNOT00000005855	12
MSTRG.132529.2	783	ENSRNOT00000005857	2892		MSTRG.132529.2	3	ENSRNOT00000005857	3
MSTRG.132529.3	12036	ENSRNOT00000005858	5140		MSTRG.132529.3	3	ENSRNOT00000005858	28
MSTRG.132560.1	780	ENSRNOT00000005861	5331		MSTRG.132560.1	2	ENSRNOT00000005861	20
MSTRG.132560.2	679	ENSRNOT00000005862	3453		MSTRG.132560.2	3	ENSRNOT00000005862	28
MSTRG.13257.1	2947	ENSRNOT00000005863	3083		MSTRG.13257.1	2	ENSRNOT00000005863	21
MSTRG.132587.1	213	ENSRNOT00000005866	2903		MSTRG.132587.1	2	ENSRNOT00000005866	3
MSTRG.132589.2	1142	ENSRNOT00000005871	1098		MSTRG.132589.2	3	ENSRNOT00000005871	1
MSTRG.132614.1	1501	ENSRNOT00000005872	471		MSTRG.132614.1	2	ENSRNOT00000005872	5
MSTRG.132616.1	639	ENSRNOT00000005873	5569		MSTRG.132616.1	2	ENSRNOT00000005873	9
MSTRG.132645.1	735	ENSRNOT00000005875	1351		MSTRG.132645.1	2	ENSRNOT00000005875	5
MSTRG.13265.1	6040	ENSRNOT00000005876	4325		MSTRG.13265.1	2	ENSRNOT00000005876	13
MSTRG.132676.2	2433	ENSRNOT00000005879	3307		MSTRG.132676.2	2	ENSRNOT00000005879	8
MSTRG.13269.1	2702	ENSRNOT00000005881	3185		MSTRG.13269.1	2	ENSRNOT00000005881	6
MSTRG.132693.1	638	ENSRNOT00000005882	2147		MSTRG.132693.1	2	ENSRNOT00000005882	12
MSTRG.132694.2	1549	ENSRNOT00000005885	1972		MSTRG.132694.2	3	ENSRNOT00000005885	3
MSTRG.132694.3	1592	ENSRNOT00000005887	3294		MSTRG.132694.3	3	ENSRNOT00000005887	22
MSTRG.132699.2	1076	ENSRNOT00000005894	1137		MSTRG.132699.2	2	ENSRNOT00000005894	8
MSTRG.132774.1	345	ENSRNOT00000005898	1008		MSTRG.132774.1	2	ENSRNOT00000005898	7
MSTRG.13280.1	4556	ENSRNOT00000005899	617		MSTRG.13280.1	2	ENSRNOT00000005899	2
MSTRG.132825.1	7606	ENSRNOT00000005901	1740		MSTRG.132825.1	2	ENSRNOT00000005901	3
MSTRG.132836.1	831	ENSRNOT00000005902	2023		MSTRG.132836.1	2	ENSRNOT00000005902	7
MSTRG.132928.1	4879	ENSRNOT00000005903	6046		MSTRG.132928.1	2	ENSRNOT00000005903	14
MSTRG.132929.1	2219	ENSRNOT00000005905	3549		MSTRG.132929.1	2	ENSRNOT00000005905	19
MSTRG.132950.1	1067	ENSRNOT00000005908	9089		MSTRG.132950.1	4	ENSRNOT00000005908	30
MSTRG.132969.1	1307	ENSRNOT00000005909	1165		MSTRG.132969.1	6	ENSRNOT00000005909	8
MSTRG.133004.1	290	ENSRNOT00000005910	1462		MSTRG.133004.1	2	ENSRNOT00000005910	2
MSTRG.133054.1	1928	ENSRNOT00000005911	3818		MSTRG.133054.1	2	ENSRNOT00000005911	4
MSTRG.133054.2	1596	ENSRNOT00000005917	1179		MSTRG.133054.2	3	ENSRNOT00000005917	9
MSTRG.13307.1	1260	ENSRNOT00000005919	2568		MSTRG.13307.1	2	ENSRNOT00000005919	4
MSTRG.13308.1	1640	ENSRNOT00000005920	6192		MSTRG.13308.1	2	ENSRNOT00000005920	12
MSTRG.13309.1	5808	ENSRNOT00000005925	1080		MSTRG.13309.1	2	ENSRNOT00000005925	2
MSTRG.1331.1	349	ENSRNOT00000005930	2019		MSTRG.1331.1	2	ENSRNOT00000005930	19
MSTRG.13310.1	435	ENSRNOT00000005933	1374		MSTRG.13310.1	2	ENSRNOT00000005933	1
MSTRG.13312.1	1149	ENSRNOT00000005934	1899		MSTRG.13312.1	2	ENSRNOT00000005934	10
MSTRG.133133.1	213	ENSRNOT00000005935	1093		MSTRG.133133.1	3	ENSRNOT00000005935	3
MSTRG.133224.1	11973	ENSRNOT00000005939	2705		MSTRG.133224.1	2	ENSRNOT00000005939	8
MSTRG.133281.4	1213	ENSRNOT00000005942	4879		MSTRG.133281.4	2	ENSRNOT00000005942	20
MSTRG.133302.1	7872	ENSRNOT00000005943	1210		MSTRG.133302.1	2	ENSRNOT00000005943	7
MSTRG.133313.1	4430	ENSRNOT00000005953	1312		MSTRG.133313.1	6	ENSRNOT00000005953	2
MSTRG.133461.1	288	ENSRNOT00000005958	12718		MSTRG.133461.1	2	ENSRNOT00000005958	77
MSTRG.133521.1	263	ENSRNOT00000005961	2539		MSTRG.133521.1	3	ENSRNOT00000005961	13
MSTRG.133540.1	589	ENSRNOT00000005967	2047		MSTRG.133540.1	2	ENSRNOT00000005967	5
MSTRG.133620.1	413	ENSRNOT00000005977	3696		MSTRG.133620.1	2	ENSRNOT00000005977	26
MSTRG.133657.1	498	ENSRNOT00000005981	1077		MSTRG.133657.1	2	ENSRNOT00000005981	1
MSTRG.133687.2	1777	ENSRNOT00000005983	4076		MSTRG.133687.2	10	ENSRNOT00000005983	17
MSTRG.133815.1	2327	ENSRNOT00000005987	6069		MSTRG.133815.1	2	ENSRNOT00000005987	31
MSTRG.133839.1	264	ENSRNOT00000005988	2148		MSTRG.133839.1	2	ENSRNOT00000005988	16
MSTRG.133865.1	369	ENSRNOT00000005995	772		MSTRG.133865.1	2	ENSRNOT00000005995	6
MSTRG.133874.2	930	ENSRNOT00000005996	2081		MSTRG.133874.2	3	ENSRNOT00000005996	14
MSTRG.133889.1	202	ENSRNOT00000005997	1410		MSTRG.133889.1	2	ENSRNOT00000005997	9
MSTRG.13397.1	682	ENSRNOT00000006004	2223		MSTRG.13397.1	3	ENSRNOT00000006004	10
MSTRG.13409.1	617	ENSRNOT00000006005	5497		MSTRG.13409.1	2	ENSRNOT00000006005	9
MSTRG.134140.1	301	ENSRNOT00000006006	423		MSTRG.134140.1	5	ENSRNOT00000006006	1
MSTRG.134143.1	218	ENSRNOT00000006007	1756		MSTRG.134143.1	2	ENSRNOT00000006007	4
MSTRG.134159.1	221	ENSRNOT00000006008	4106		MSTRG.134159.1	2	ENSRNOT00000006008	12
[truncated: 169,637 more rows]

## Sheet: Fig. 4
Fig. 4A					Fig. 4B
raw data of FPKM of lncRNAs in D15 and D120					raw data of FPKM of lncRNAs and mRNAs in D15 and D120
lncRNAs	FPKM				lncRNAs	FPKM		mRNAs	FPKM
ID	D120	D15			ID	D120	D15	ID	D120	D15
MSTRG.1.1	0.223927	0.760147			MSTRG.1.1	0.223927	0.760147	ENSRNOT00000000009	0.140621	0.169395
MSTRG.100000.1	0.469481	0.347638			MSTRG.100000.1	0.469481	0.347638	ENSRNOT00000000011	4.12006	1.72956
MSTRG.100003.1	1.03142	0.490637			MSTRG.100003.1	1.03142	0.490637	ENSRNOT00000000013	0.141999	0.250785
MSTRG.100003.2	0.547812	0.429493			MSTRG.100003.2	0.547812	0.429493	ENSRNOT00000000018	5.00097	3.59943
MSTRG.100041.1	0.725125	0.807364			MSTRG.100041.1	0.725125	0.807364	ENSRNOT00000000025	1.36117	0.952444
MSTRG.100043.1	0.216301	0.834859			MSTRG.100043.1	0.216301	0.834859	ENSRNOT00000000036	9.17159	9.89412
MSTRG.100059.1	0.448411	0.305117			MSTRG.100059.1	0.448411	0.305117	ENSRNOT00000000037	0.137388	0.447609
MSTRG.100062.1	15.1887	18.3338			MSTRG.100062.1	15.1887	18.3338	ENSRNOT00000000039	2.63573	3.80734
MSTRG.100065.1	0.602071	0.311575			MSTRG.100065.1	0.602071	0.311575	ENSRNOT00000000040	0.053549	0.033798
MSTRG.100073.1	0.206813	0.580324			MSTRG.100073.1	0.206813	0.580324	ENSRNOT00000000041	0.825732	0.533456
MSTRG.100073.2	0.804849	0.795528			MSTRG.100073.2	0.804849	0.795528	ENSRNOT00000000047	1.34469	1.95723
MSTRG.100093.1	0.138335	0.516764			MSTRG.100093.1	0.138335	0.516764	ENSRNOT00000000048	1.805	2.65958
MSTRG.100158.1	0.297938	0.026115			MSTRG.100158.1	0.297938	0.026115	ENSRNOT00000000049	7.96843	12.6737
MSTRG.100179.1	0.509335	0.402554			MSTRG.100179.1	0.509335	0.402554	ENSRNOT00000000052	6.60627	16.7072
MSTRG.100179.2	0.110413	0.449048			MSTRG.100179.2	0.110413	0.449048	ENSRNOT00000000053	0.02314	0.040552
MSTRG.100182.1	0.969009	0.010617			MSTRG.100182.1	0.969009	0.010617	ENSRNOT00000000059	0	0.0711
MSTRG.100182.10	0.465187	0.560398			MSTRG.100182.10	0.465187	0.560398	ENSRNOT00000000060	40.3251	34.7906
MSTRG.100182.12	0	0.441801			MSTRG.100182.12	0	0.441801	ENSRNOT00000000064	19.2264	16.3256
MSTRG.100182.3	0.222108	0			MSTRG.100182.3	0.222108	0	ENSRNOT00000000071	0.029283	0.039131
MSTRG.100182.4	0.219479	0.73736			MSTRG.100182.4	0.219479	0.73736	ENSRNOT00000000072	94.2274	93.0425
MSTRG.100182.5	0.470862	0.399573			MSTRG.100182.5	0.470862	0.399573	ENSRNOT00000000074	1.72344	2.07929
MSTRG.100182.9	0.217164	1.084			MSTRG.100182.9	0.217164	1.084	ENSRNOT00000000077	0.066879	0.047548
MSTRG.100188.1	0.245764	0.137502			MSTRG.100188.1	0.245764	0.137502	ENSRNOT00000000078	16.1366	22.0359
MSTRG.100207.1	0.093079	1.57441			MSTRG.100207.1	0.093079	1.57441	ENSRNOT00000000079	2.37932	7.42097
MSTRG.100281.1	0.132788	0.254614			MSTRG.100281.1	0.132788	0.254614	ENSRNOT00000000080	6.71612	5.68104
MSTRG.100302.1	0.048437	0.379423			MSTRG.100302.1	0.048437	0.379423	ENSRNOT00000000083	7.07766	6.9982
MSTRG.100328.1	0.176533	0.702875			MSTRG.100328.1	0.176533	0.702875	ENSRNOT00000000086	3.41521	1.35892
MSTRG.100426.1	0.360988	0.224963			MSTRG.100426.1	0.360988	0.224963	ENSRNOT00000000092	3.48731	3.92641
MSTRG.100427.1	0.059353	1.06552			MSTRG.100427.1	0.059353	1.06552	ENSRNOT00000000101	2.89326	3.88903
MSTRG.100427.2	1.06088	0.060135			MSTRG.100427.2	1.06088	0.060135	ENSRNOT00000000102	0.075913	0.15074
MSTRG.100428.1	1.21875	4.29708			MSTRG.100428.1	1.21875	4.29708	ENSRNOT00000000106	7.12709	8.37849
MSTRG.100430.1	0	0.499671			MSTRG.100430.1	0	0.499671	ENSRNOT00000000107	0.109521	0.237414
MSTRG.100433.1	0	1.82297			MSTRG.100433.1	0	1.82297	ENSRNOT00000000109	0.049047	0
MSTRG.100450.1	0.67926	0.234098			MSTRG.100450.1	0.67926	0.234098	ENSRNOT00000000110	23.752	28.7487
MSTRG.100461.1	1.11034	0.504979			MSTRG.100461.1	1.11034	0.504979	ENSRNOT00000000116	14.5288	14.483
MSTRG.100467.1	0.513456	0.238874			MSTRG.100467.1	0.513456	0.238874	ENSRNOT00000000117	1.41189	2.55139
MSTRG.100470.1	0.124429	0.604239			MSTRG.100470.1	0.124429	0.604239	ENSRNOT00000000120	71.0863	51.0983
MSTRG.100475.1	0	0.481937			MSTRG.100475.1	0	0.481937	ENSRNOT00000000123	0.563685	0.288999
MSTRG.100500.1	0.175596	0.5002			MSTRG.100500.1	0.175596	0.5002	ENSRNOT00000000124	2.51916	1.68335
MSTRG.100511.1	0.399655	0.709318			MSTRG.100511.1	0.399655	0.709318	ENSRNOT00000000125	3.92526	3.17244
MSTRG.100518.1	0.191078	0.3941			MSTRG.100518.1	0.191078	0.3941	ENSRNOT00000000133	0.027983	0.247207
MSTRG.100521.1	0.290812	0.471856			MSTRG.100521.1	0.290812	0.471856	ENSRNOT00000000134	11.0555	15.8871
MSTRG.100548.1	0.175467	0.453166			MSTRG.100548.1	0.175467	0.453166	ENSRNOT00000000141	0.14921	0.022541
MSTRG.100602.1	0.378738	0.13893			MSTRG.100602.1	0.378738	0.13893	ENSRNOT00000000142	0.004389	0.076643
MSTRG.100622.1	0.871314	1.43462			MSTRG.100622.1	0.871314	1.43462	ENSRNOT00000000146	5.91293	0
MSTRG.100674.1	0.269536	0.50233			MSTRG.100674.1	0.269536	0.50233	ENSRNOT00000000149	1.59898	1.20174
MSTRG.100682.1	0.990353	1.27076			MSTRG.100682.1	0.990353	1.27076	ENSRNOT00000000155	4.46875	8.36129
MSTRG.100711.1	0.788874	0.575453			MSTRG.100711.1	0.788874	0.575453	ENSRNOT00000000157	0.338709	0.612
MSTRG.100721.2	0	0.365645			MSTRG.100721.2	0	0.365645	ENSRNOT00000000158	0.099765	0.110874
MSTRG.100726.1	0.367519	0.041129			MSTRG.100726.1	0.367519	0.041129	ENSRNOT00000000162	18.2531	15.8998
MSTRG.100727.1	0.527911	0.68191			MSTRG.100727.1	0.527911	0.68191	ENSRNOT00000000163	0.892647	2.3516
MSTRG.100727.2	0	0.277008			MSTRG.100727.2	0	0.277008	ENSRNOT00000000167	4.69214	4.32423
MSTRG.100727.3	0.110945	0			MSTRG.100727.3	0.110945	0	ENSRNOT00000000168	1.07633	2.84284
MSTRG.100754.1	0.072909	0.523191			MSTRG.100754.1	0.072909	0.523191	ENSRNOT00000000169	0.002558	0.007693
MSTRG.100755.1	0.484199	0.594483			MSTRG.100755.1	0.484199	0.594483	ENSRNOT00000000170	23.6312	22.0387
MSTRG.100763.1	0.113192	0.261435			MSTRG.100763.1	0.113192	0.261435	ENSRNOT00000000172	18.1762	38.269
MSTRG.100845.1	0.244621	0.485534			MSTRG.100845.1	0.244621	0.485534	ENSRNOT00000000174	3.60857	2.95154
MSTRG.100849.1	0	0.704984			MSTRG.100849.1	0	0.704984	ENSRNOT00000000177	43.8465	40.231
MSTRG.100871.1	0.222457	0.455479			MSTRG.100871.1	0.222457	0.455479	ENSRNOT00000000178	1.3e-05	0.373847
MSTRG.100888.1	0.883291	1.14853			MSTRG.100888.1	0.883291	1.14853	ENSRNOT00000000180	0.975202	4.83205
MSTRG.100902.1	0.394916	0.18121			MSTRG.100902.1	0.394916	0.18121	ENSRNOT00000000181	1.24646	0.24108
MSTRG.100910.1	0.020752	0.397181			MSTRG.100910.1	0.020752	0.397181	ENSRNOT00000000184	8.69488	9.08938
MSTRG.100929.1	0.801154	1.7291			MSTRG.100929.1	0.801154	1.7291	ENSRNOT00000000193	9.08333	3.95547
MSTRG.100930.1	0	0.445015			MSTRG.100930.1	0	0.445015	ENSRNOT00000000199	6.7829	5.52686
MSTRG.100942.1	0.200249	0			MSTRG.100942.1	0.200249	0	ENSRNOT00000000200	0	0.108013
MSTRG.100960.1	0	0.510067			MSTRG.100960.1	0	0.510067	ENSRNOT00000000201	15.9983	20.6767
MSTRG.101043.1	0	0.595508			MSTRG.101043.1	0	0.595508	ENSRNOT00000000203	0.249426	0.063191
MSTRG.1011.1	0.260883	0.768774			MSTRG.1011.1	0.260883	0.768774	ENSRNOT00000000206	6.58208	9.35133
MSTRG.101117.1	0.398418	0.737424			MSTRG.101117.1	0.398418	0.737424	ENSRNOT00000000212	0.016942	0.041338
MSTRG.101169.1	0.26312	1.27268			MSTRG.101169.1	0.26312	1.27268	ENSRNOT00000000215	0	0.217103
MSTRG.1012.1	0.475842	1.54579			MSTRG.1012.1	0.475842	1.54579	ENSRNOT00000000239	4.86929	3.62819
MSTRG.101208.1	0	0.702534			MSTRG.101208.1	0	0.702534	ENSRNOT00000000246	0.044846	0.293923
MSTRG.101209.1	0	0.328146			MSTRG.101209.1	0	0.328146	ENSRNOT00000000248	0.009944	0.019908
MSTRG.101235.1	0.05118	0.564991			MSTRG.101235.1	0.05118	0.564991	ENSRNOT00000000249	0.010642	0.062886
MSTRG.101235.2	0.468699	0.062856			MSTRG.101235.2	0.468699	0.062856	ENSRNOT00000000253	26.0971	33.8044
MSTRG.101284.1	2.92976	2.35303			MSTRG.101284.1	2.92976	2.35303	ENSRNOT00000000254	3.51554	2.65191
MSTRG.101284.2	0.267164	1.03853			MSTRG.101284.2	0.267164	1.03853	ENSRNOT00000000256	0.366496	0.14258
MSTRG.101285.1	1.51502	1.17748			MSTRG.101285.1	1.51502	1.17748	ENSRNOT00000000258	5.72909	3.57932
MSTRG.101291.1	0.064549	0.539457			MSTRG.101291.1	0.064549	0.539457	ENSRNOT00000000263	12.6689	18.3891
MSTRG.1013.1	0.870304	2.19785			MSTRG.1013.1	0.870304	2.19785	ENSRNOT00000000264	6.35339	6.58996
MSTRG.101333.1	0.390418	0.774123			MSTRG.101333.1	0.390418	0.774123	ENSRNOT00000000266	1.63635	2.56296
MSTRG.101347.2	0	0.324455			MSTRG.101347.2	0	0.324455	ENSRNOT00000000275	5.23407	3.68511
MSTRG.101369.1	0.139539	0.236866			MSTRG.101369.1	0.139539	0.236866	ENSRNOT00000000281	0.007014	0.020787
MSTRG.101375.1	0.840923	3.29663			MSTRG.101375.1	0.840923	3.29663	ENSRNOT00000000299	3.14591	3.77931
MSTRG.101375.2	1.84953	0			MSTRG.101375.2	1.84953	0	ENSRNOT00000000304	2.45859	4.35193
MSTRG.101375.3	1.28103	1.82668			MSTRG.101375.3	1.28103	1.82668	ENSRNOT00000000306	12.5808	13.9608
MSTRG.101375.4	0.482258	0.393215			MSTRG.101375.4	0.482258	0.393215	ENSRNOT00000000308	2.60869	3.26769
MSTRG.101379.1	0.338223	0.19706			MSTRG.101379.1	0.338223	0.19706	ENSRNOT00000000313	0.747517	2.06371
MSTRG.101471.1	1.49855	1.7043			MSTRG.101471.1	1.49855	1.7043	ENSRNOT00000000327	5.23677	7.61689
MSTRG.101483.2	0	0.439417			MSTRG.101483.2	0	0.439417	ENSRNOT00000000331	0.662815	0.228325
MSTRG.101525.1	6.83899	3.31739			MSTRG.101525.1	6.83899	3.31739	ENSRNOT00000000334	74.2461	77.0316
MSTRG.101565.2	0.317515	0			MSTRG.101565.2	0.317515	0	ENSRNOT00000000336	1.41656	1.21032
MSTRG.101627.1	1.09255	0.849324			MSTRG.101627.1	1.09255	0.849324	ENSRNOT00000000337	0.492034	0.795206
MSTRG.101627.2	0.787457	0.723464			MSTRG.101627.2	0.787457	0.723464	ENSRNOT00000000340	0.091125	0.091528
MSTRG.101636.1	0	0.27557			MSTRG.101636.1	0	0.27557	ENSRNOT00000000343	5.25283	9.10555
MSTRG.101644.1	0.191259	0.564839			MSTRG.101644.1	0.191259	0.564839	ENSRNOT00000000348	1.31983	1.81409
MSTRG.101644.2	0.18721	1.16745			MSTRG.101644.2	0.18721	1.16745	ENSRNOT00000000351	0.027763	0.031977
MSTRG.101665.1	0.660554	1.04704			MSTRG.101665.1	0.660554	1.04704	ENSRNOT00000000352	31.1314	61.7664
MSTRG.101694.5	0.879773	0.079647			MSTRG.101694.5	0.879773	0.079647	ENSRNOT00000000365	7.08906	9.29746
MSTRG.101704.1	0.097357	0.814213			MSTRG.101704.1	0.097357	0.814213	ENSRNOT00000000383	0.636142	1.0629
MSTRG.101706.1	7.27724	7.75688			MSTRG.101706.1	7.27724	7.75688	ENSRNOT00000000423	0.689489	0.585552
MSTRG.101744.1	0.436866	0.106657			MSTRG.101744.1	0.436866	0.106657	ENSRNOT00000000432	1.37045	6.98196
MSTRG.101755.1	0	0.376349			MSTRG.101755.1	0	0.376349	ENSRNOT00000000434	0.200046	0.126629
MSTRG.101757.1	0.188959	0.540327			MSTRG.101757.1	0.188959	0.540327	ENSRNOT00000000438	0.733506	0
MSTRG.101757.2	0.196971	0			MSTRG.101757.2	0.196971	0	ENSRNOT00000000441	0.59127	0.621064
MSTRG.101761.1	0.21458	0.561579			MSTRG.101761.1	0.21458	0.561579	ENSRNOT00000000443	3.10876	3.84452
MSTRG.101795.1	0.54444	0.938972			MSTRG.101795.1	0.54444	0.938972	ENSRNOT00000000444	19.3628	17.4684
MSTRG.101830.1	1.24297	0.858689			MSTRG.101830.1	1.24297	0.858689	ENSRNOT00000000446	42.4862	39.0843
MSTRG.101830.2	0.321042	0.850056			MSTRG.101830.2	0.321042	0.850056	ENSRNOT00000000448	9.38204	8.74777
MSTRG.101836.1	0	0.401056			MSTRG.101836.1	0	0.401056	ENSRNOT00000000462	3.02195	3.23724
MSTRG.101846.1	0.153696	0.390735			MSTRG.101846.1	0.153696	0.390735	ENSRNOT00000000467	15.5598	14.0572
MSTRG.101870.1	0.287067	0.469021			MSTRG.101870.1	0.287067	0.469021	ENSRNOT00000000468	0.136978	2.04157
MSTRG.101870.3	0.307494	0.825599			MSTRG.101870.3	0.307494	0.825599	ENSRNOT00000000469	0.038687	0.053678
MSTRG.101870.4	0.17073	0.88631			MSTRG.101870.4	0.17073	0.88631	ENSRNOT00000000471	7.44679	13.5238
MSTRG.101890.1	0.61146	1.09584			MSTRG.101890.1	0.61146	1.09584	ENSRNOT00000000474	28.3476	32.5341
MSTRG.101926.1	0.656885	0.389701			MSTRG.101926.1	0.656885	0.389701	ENSRNOT00000000475	1.1003	0.372508
MSTRG.101931.1	0.242824	0			MSTRG.101931.1	0.242824	0	ENSRNOT00000000477	7.54305	2.7754
MSTRG.101962.1	0.14681	0.695177			MSTRG.101962.1	0.14681	0.695177	ENSRNOT00000000478	1.90711	1.47727
MSTRG.101962.2	0.913157	0.966578			MSTRG.101962.2	0.913157	0.966578	ENSRNOT00000000481	9.38826	8.22382
MSTRG.101974.1	0.593428	1.29443			MSTRG.101974.1	0.593428	1.29443	ENSRNOT00000000483	1.6526	3.00603
MSTRG.102019.1	0.030556	0.433623			MSTRG.102019.1	0.030556	0.433623	ENSRNOT00000000492	5.83182	3.25691
MSTRG.10202.1	8.63629	12.5626			MSTRG.10202.1	8.63629	12.5626	ENSRNOT00000000494	7.24348	6.86692
MSTRG.102021.1	0.307314	0.576118			MSTRG.102021.1	0.307314	0.576118	ENSRNOT00000000495	0.024872	0.269548
MSTRG.102022.1	0.119239	0.584171			MSTRG.102022.1	0.119239	0.584171	ENSRNOT00000000497	5.13527	6.03432
MSTRG.102023.1	0.295099	0.705879			MSTRG.102023.1	0.295099	0.705879	ENSRNOT00000000499	0.207744	0.875224
MSTRG.102024.1	0.363634	0.53751			MSTRG.102024.1	0.363634	0.53751	ENSRNOT00000000500	13.3466	16.0238
MSTRG.102072.1	0.262088	1.15249			MSTRG.102072.1	0.262088	1.15249	ENSRNOT00000000501	8.10862	11.055
MSTRG.102085.1	0.533535	0			MSTRG.102085.1	0.533535	0	ENSRNOT00000000508	1.00838	1.39761
MSTRG.102122.1	0.698732	0.938938			MSTRG.102122.1	0.698732	0.938938	ENSRNOT00000000509	0.534678	4.31643
MSTRG.10213.1	0.372772	0.525376			MSTRG.10213.1	0.372772	0.525376	ENSRNOT00000000510	0.106883	0
MSTRG.102149.1	0.740178	0.242504			MSTRG.102149.1	0.740178	0.242504	ENSRNOT00000000513	0.01716	0
MSTRG.102151.1	0.251087	0.955775			MSTRG.102151.1	0.251087	0.955775	ENSRNOT00000000522	10.2481	13.5636
MSTRG.102153.1	0.317095	0.515761			MSTRG.102153.1	0.317095	0.515761	ENSRNOT00000000523	7.67454	14.471
MSTRG.102155.1	1.1817	0.450862			MSTRG.102155.1	1.1817	0.450862	ENSRNOT00000000525	3.50295	3.40529
MSTRG.102162.1	0.05352	0.489234			MSTRG.102162.1	0.05352	0.489234	ENSRNOT00000000526	0.120522	0.621923
MSTRG.10221.1	0.182476	0.854588			MSTRG.10221.1	0.182476	0.854588	ENSRNOT00000000527	2.30482	2.2073
MSTRG.102210.1	1.3143	1.90424			MSTRG.102210.1	1.3143	1.90424	ENSRNOT00000000528	9.44662	7.12472
MSTRG.102212.1	0.056765	3.49268			MSTRG.102212.1	0.056765	3.49268	ENSRNOT00000000529	3.97015	4.65786
MSTRG.102213.1	0.041038	0.33709			MSTRG.102213.1	0.041038	0.33709	ENSRNOT00000000532	12.7148	18.0876
MSTRG.102233.1	0.140044	0			MSTRG.102233.1	0.140044	0	ENSRNOT00000000535	0	11.1617
MSTRG.102238.1	0.212568	0.212979			MSTRG.102238.1	0.212568	0.212979	ENSRNOT00000000541	25.5422	30.6314
MSTRG.102296.2	1.03719	0.392244			MSTRG.102296.2	1.03719	0.392244	ENSRNOT00000000542	9.87345	16.0538
MSTRG.102315.1	0.061122	0.63679			MSTRG.102315.1	0.061122	0.63679	ENSRNOT00000000543	2.97214	4.46488
MSTRG.102316.1	0.193747	0.084761			MSTRG.102316.1	0.193747	0.084761	ENSRNOT00000000549	0.601147	3.63357
MSTRG.102333.1	0.211239	0			MSTRG.102333.1	0.211239	0	ENSRNOT00000000550	2.97419	3.15897
MSTRG.102341.1	0.813582	1.30936			MSTRG.102341.1	0.813582	1.30936	ENSRNOT00000000552	3.37826	5.0289
MSTRG.102341.2	1.42256	0.55953			MSTRG.102341.2	1.42256	0.55953	ENSRNOT00000000553	1.71218	1.82421
MSTRG.102348.1	0	0.433459			MSTRG.102348.1	0	0.433459	ENSRNOT00000000554	0	1.8e-05
MSTRG.102359.1	0	0.37458			MSTRG.102359.1	0	0.37458	ENSRNOT00000000558	5.15299	3.05373
MSTRG.102417.1	0.306458	0.077243			MSTRG.102417.1	0.306458	0.077243	ENSRNOT00000000559	1.53158	4.1891
MSTRG.102425.1	0	0.393999			MSTRG.102425.1	0	0.393999	ENSRNOT00000000568	0.760345	0.537486
MSTRG.102426.1	0.299254	0.341134			MSTRG.102426.1	0.299254	0.341134	ENSRNOT00000000574	1.46889	1.47483
MSTRG.102459.1	0.475484	1.52122			MSTRG.102459.1	0.475484	1.52122	ENSRNOT00000000576	1.87312	3.59978
MSTRG.102462.1	0.273583	0.366819			MSTRG.102462.1	0.273583	0.366819	ENSRNOT00000000577	0.132225	0.181323
MSTRG.102501.1	0.254972	0.523931			MSTRG.102501.1	0.254972	0.523931	ENSRNOT00000000580	0.132544	0.04679
MSTRG.102526.1	0.255262	0.319686			MSTRG.102526.1	0.255262	0.319686	ENSRNOT00000000586	8.72877	18.3033
MSTRG.102570.1	0.565368	1.02074			MSTRG.102570.1	0.565368	1.02074	ENSRNOT00000000595	0.003231	0.024591
MSTRG.102584.1	0.447965	0			MSTRG.102584.1	0.447965	0	ENSRNOT00000000597	0.713609	0.587956
MSTRG.102618.1	0.560414	0.596888			MSTRG.102618.1	0.560414	0.596888	ENSRNOT00000000599	4.3877	4.26167
MSTRG.102648.1	0.223469	0			MSTRG.102648.1	0.223469	0	ENSRNOT00000000603	125.021	138.423
MSTRG.102655.1	0.269124	0.089496			MSTRG.102655.1	0.269124	0.089496	ENSRNOT00000000607	0.022446	0.070482
MSTRG.102677.1	0	0.774758			MSTRG.102677.1	0	0.774758	ENSRNOT00000000609	0	0.023996
MSTRG.102804.1	0.218514	1.05075			MSTRG.102804.1	0.218514	1.05075	ENSRNOT00000000612	0	0.030262
MSTRG.10281.1	0.201447	0.6711			MSTRG.10281.1	0.201447	0.6711	ENSRNOT00000000617	8.86067	10.3498
MSTRG.102835.1	0.291544	0.894439			MSTRG.102835.1	0.291544	0.894439	ENSRNOT00000000618	7.73392	8.47065
MSTRG.102835.2	0.815828	0.868803			MSTRG.102835.2	0.815828	0.868803	ENSRNOT00000000621	0.097703	0.116048
MSTRG.102853.1	0.164743	0.483421			MSTRG.102853.1	0.164743	0.483421	ENSRNOT00000000624	7.06314	10.2084
MSTRG.102865.1	0.58708	0.522734			MSTRG.102865.1	0.58708	0.522734	ENSRNOT00000000627	43.4686	61.6336
MSTRG.10287.1	0.281589	0.026205			MSTRG.10287.1	0.281589	0.026205	ENSRNOT00000000628	1.09529	1.48922
MSTRG.102876.2	1.18044	0			MSTRG.102876.2	1.18044	0	ENSRNOT00000000629	0.048723	0.023133
MSTRG.102876.3	0.477497	0			MSTRG.102876.3	0.477497	0	ENSRNOT00000000631	17.7773	20.7101
MSTRG.102946.1	0.260222	0.453762			MSTRG.102946.1	0.260222	0.453762	ENSRNOT00000000632	0.104646	0.964962
MSTRG.102946.2	0	0.390709			MSTRG.102946.2	0	0.390709	ENSRNOT00000000635	58.8479	64.3878
MSTRG.102970.1	0.410789	0			MSTRG.102970.1	0.410789	0	ENSRNOT00000000637	5.6276	5.91502
MSTRG.102976.1	0.128912	0.584384			MSTRG.102976.1	0.128912	0.584384	ENSRNOT00000000639	7.99502	10.5537
MSTRG.102986.1	1.33862	2.39854			MSTRG.102986.1	1.33862	2.39854	ENSRNOT00000000640	28.1093	28.3753
MSTRG.103020.1	0.213066	0.445837			MSTRG.103020.1	0.213066	0.445837	ENSRNOT00000000649	0.001324	0.004636
MSTRG.103041.1	0	0.686082			MSTRG.103041.1	0	0.686082	ENSRNOT00000000650	0.6682	0.678569
MSTRG.103058.1	0.400917	1.2115			MSTRG.103058.1	0.400917	1.2115	ENSRNOT00000000651	0.020567	0.037226
MSTRG.103101.1	0.127736	1.14494			MSTRG.103101.1	0.127736	1.14494	ENSRNOT00000000653	0.592116	0.69508
MSTRG.10311.1	0.326731	0.876682			MSTRG.10311.1	0.326731	0.876682	ENSRNOT00000000657	1.56527	1.52584
MSTRG.10311.2	0.300084	0			MSTRG.10311.2	0.300084	0	ENSRNOT00000000658	25.6785	26.1079
MSTRG.103155.1	0.421707	0.389206			MSTRG.103155.1	0.421707	0.389206	ENSRNOT00000000660	50.9161	42.1017
MSTRG.103178.1	0.077118	0.667752			MSTRG.103178.1	0.077118	0.667752	ENSRNOT00000000662	9.10626	9.38044
MSTRG.103182.1	0.045736	0.700692			MSTRG.103182.1	0.045736	0.700692	ENSRNOT00000000673	88.0043	62.8752
MSTRG.103186.1	0.532798	1.30952			MSTRG.103186.1	0.532798	1.30952	ENSRNOT00000000674	63.9367	52.7236
MSTRG.103186.2	0.02889	0.339282			MSTRG.103186.2	0.02889	0.339282	ENSRNOT00000000675	0.06258	0.055195
MSTRG.103187.1	0.33567	0.159818			MSTRG.103187.1	0.33567	0.159818	ENSRNOT00000000676	1.71894	1.1502
MSTRG.103236.1	0.229428	0.608401			MSTRG.103236.1	0.229428	0.608401	ENSRNOT00000000681	0.218034	0
MSTRG.103275.1	0.559719	0.385551			MSTRG.103275.1	0.559719	0.385551	ENSRNOT00000000687	16.3727	14.2545
MSTRG.103275.2	0.313343	0.573489			MSTRG.103275.2	0.313343	0.573489	ENSRNOT00000000689	1.24649	1.45272
MSTRG.103298.1	0.125535	0.346774			MSTRG.103298.1	0.125535	0.346774	ENSRNOT00000000696	0.078603	0.077832
MSTRG.103314.1	0.246816	0.451251			MSTRG.103314.1	0.246816	0.451251	ENSRNOT00000000697	0.163833	0.811358
MSTRG.103325.1	0.312395	0.868642			MSTRG.103325.1	0.312395	0.868642	ENSRNOT00000000700	0.153329	0.311238
MSTRG.103326.1	0.223592	0.183209			MSTRG.103326.1	0.223592	0.183209	ENSRNOT00000000702	1.19533	4.3654
MSTRG.103334.1	1.20185	0.394144			MSTRG.103334.1	1.20185	0.394144	ENSRNOT00000000707	12.3471	39.7471
MSTRG.103334.2	0.394052	0.498381			MSTRG.103334.2	0.394052	0.498381	ENSRNOT00000000708	0.19813	0.384275
MSTRG.103349.1	0.65459	0.418529			MSTRG.103349.1	0.65459	0.418529	ENSRNOT00000000710	0.835172	1.79989
MSTRG.103349.2	0.972697	0.921428			MSTRG.103349.2	0.972697	0.921428	ENSRNOT00000000713	4.08362	5.0044
MSTRG.103349.3	0	0.436621			MSTRG.103349.3	0	0.436621	ENSRNOT00000000715	40.1714	43.0859
MSTRG.103349.4	1.00862	1.1068			MSTRG.103349.4	1.00862	1.1068	ENSRNOT00000000716	5.45849	8.15335
MSTRG.103387.1	0.027686	0.370414			MSTRG.103387.1	0.027686	0.370414	ENSRNOT00000000717	9.58682	9.39703
MSTRG.103397.1	0.188839	1.10181			MSTRG.103397.1	0.188839	1.10181	ENSRNOT00000000718	0.202826	0.176948
MSTRG.103398.1	0.43171	1.62491			MSTRG.103398.1	0.43171	1.62491	ENSRNOT00000000720	0.108863	0.219896
MSTRG.103399.1	0.384078	1.26683			MSTRG.103399.1	0.384078	1.26683	ENSRNOT00000000728	0	1.251
MSTRG.103400.1	0.249618	0.692794			MSTRG.103400.1	0.249618	0.692794	ENSRNOT00000000733	4.0946	4.87971
MSTRG.103401.1	0.26	0.603761			MSTRG.103401.1	0.26	0.603761	ENSRNOT00000000735	0.062484	0.060247
MSTRG.10342.1	0.802771	0			MSTRG.10342.1	0.802771	0	ENSRNOT00000000737	0	0.019592
MSTRG.103430.1	0.428014	0.254079			MSTRG.103430.1	0.428014	0.254079	ENSRNOT00000000742	28.4332	34.7
MSTRG.103431.1	4.07905	5.83007			MSTRG.103431.1	4.07905	5.83007	ENSRNOT00000000743	0.015489	0.058473
MSTRG.103447.1	0	0.874078			MSTRG.103447.1	0	0.874078	ENSRNOT00000000745	0	0.013483
MSTRG.103483.1	0.083204	0.615423			MSTRG.103483.1	0.083204	0.615423	ENSRNOT00000000748	3.76812	4.82075
MSTRG.103483.2	0	0.556827			MSTRG.103483.2	0	0.556827	ENSRNOT00000000749	59.9849	81.0408
MSTRG.103483.3	0	0.356013			MSTRG.103483.3	0	0.356013	ENSRNOT00000000750	1.84021	2.38862
MSTRG.103484.1	0.771224	0.369704			MSTRG.103484.1	0.771224	0.369704	ENSRNOT00000000753	17.7891	20.8509
MSTRG.103485.1	0.046277	0.318853			MSTRG.103485.1	0.046277	0.318853	ENSRNOT00000000754	0.226326	0.155357
MSTRG.103486.1	0.051819	0.56656			MSTRG.103486.1	0.051819	0.56656	ENSRNOT00000000756	0	0.313213
MSTRG.103489.1	8.67976	8.16172			MSTRG.103489.1	8.67976	8.16172	ENSRNOT00000000767	0.01583	0.004561
MSTRG.103489.2	3.6701	3.16504			MSTRG.103489.2	3.6701	3.16504	ENSRNOT00000000772	141.064	155.796
MSTRG.103489.3	2.26696	0			MSTRG.103489.3	2.26696	0	ENSRNOT00000000783	1.22317	18.582
MSTRG.103537.1	0.11601	0.442233			MSTRG.103537.1	0.11601	0.442233	ENSRNOT00000000784	1.10815	0.852793
MSTRG.103543.1	0.349235	0			MSTRG.103543.1	0.349235	0	ENSRNOT00000000785	5.80693	6.67926
MSTRG.103563.1	0.554275	0.671435			MSTRG.103563.1	0.554275	0.671435	ENSRNOT00000000792	0.23684	0.467511
MSTRG.103683.1	0.265565	1.4843			MSTRG.103683.1	0.265565	1.4843	ENSRNOT00000000794	7.60935	5.47509
MSTRG.103684.1	0.179177	0.963209			MSTRG.103684.1	0.179177	0.963209	ENSRNOT00000000812	0.278476	0.287378
MSTRG.103877.1	0.680936	0.918138			MSTRG.103877.1	0.680936	0.918138	ENSRNOT00000000814	1.97644	1.80231
MSTRG.103878.1	0.15983	0.526657			MSTRG.103878.1	0.15983	0.526657	ENSRNOT00000000817	2.88085	0.218544
MSTRG.10388.1	0.07151	0.260714			MSTRG.10388.1	0.07151	0.260714	ENSRNOT00000000824	0.041966	0.009181
MSTRG.103897.1	0.479419	0.585043			MSTRG.103897.1	0.479419	0.585043	ENSRNOT00000000828	7.23696	7.4546
MSTRG.103897.2	0.391153	0.414581			MSTRG.103897.2	0.391153	0.414581	ENSRNOT00000000831	3.94133	5.26194
MSTRG.103899.1	0.460905	0.772485			MSTRG.103899.1	0.460905	0.772485	ENSRNOT00000000874	7.94391	7.26237
MSTRG.103938.1	0.496988	0.36678			MSTRG.103938.1	0.496988	0.36678	ENSRNOT00000000886	10.7298	8.6763
MSTRG.104018.1	0.591104	0.096058			MSTRG.104018.1	0.591104	0.096058	ENSRNOT00000000889	1.20711	1.82895
MSTRG.104025.1	0.174734	0.999554			MSTRG.104025.1	0.174734	0.999554	ENSRNOT00000000890	41.0219	44.3723
MSTRG.104025.2	0.240269	1.39822			MSTRG.104025.2	0.240269	1.39822	ENSRNOT00000000891	0.837397	5.77255
MSTRG.104026.1	0.011827	0.386344			MSTRG.104026.1	0.011827	0.386344	ENSRNOT00000000893	0.111379	0.099269
MSTRG.104026.2	0.216697	0.152807			MSTRG.104026.2	0.216697	0.152807	ENSRNOT00000000898	2.37323	14.5856
MSTRG.10405.1	0.882317	0.478783			MSTRG.10405.1	0.882317	0.478783	ENSRNOT00000000904	25.7872	28.181
MSTRG.104080.1	0.189068	0.258603			MSTRG.104080.1	0.189068	0.258603	ENSRNOT00000000905	151.234	173.768
MSTRG.104099.1	0.797389	0.545117			MSTRG.104099.1	0.797389	0.545117	ENSRNOT00000000907	0.016138	0.041948
MSTRG.10411.1	0.179999	0.731255			MSTRG.10411.1	0.179999	0.731255	ENSRNOT00000000909	16.2591	18.3407
MSTRG.104124.1	2.05058	4.71218			MSTRG.104124.1	2.05058	4.71218	ENSRNOT00000000911	5.65372	5.30241
MSTRG.104124.2	5.66544	3.47956			MSTRG.104124.2	5.66544	3.47956	ENSRNOT00000000955	3.48281	3.92862
MSTRG.10413.1	0.286116	0.019168			MSTRG.10413.1	0.286116	0.019168	ENSRNOT00000000976	0	0.006113
MSTRG.104132.1	0.071947	0.426469			MSTRG.104132.1	0.071947	0.426469	ENSRNOT00000000986	0.24797	0.117698
MSTRG.104140.1	2.54872	2.82041			MSTRG.104140.1	2.54872	2.82041	ENSRNOT00000000990	9.7942	8.29638
MSTRG.104150.1	0.475892	0.470387			MSTRG.104150.1	0.475892	0.470387	ENSRNOT00000000992	0	0.032291
MSTRG.104150.2	0.022982	0.416405			MSTRG.104150.2	0.022982	0.416405	ENSRNOT00000000995	0.278507	0.226195
MSTRG.104190.1	0.426055	0.58816			MSTRG.104190.1	0.426055	0.58816	ENSRNOT00000001008	0	0.011532
MSTRG.104214.1	0.247022	0.388493			MSTRG.104214.1	0.247022	0.388493	ENSRNOT00000001011	0.007315	0.005237
MSTRG.104228.1	0.553647	0.830822			MSTRG.104228.1	0.553647	0.830822	ENSRNOT00000001012	14.2495	15.2464
MSTRG.104229.1	0.275586	0.457237			MSTRG.104229.1	0.275586	0.457237	ENSRNOT00000001013	25.3769	27.7735
MSTRG.104229.2	0.352446	0			MSTRG.104229.2	0.352446	0	ENSRNOT00000001014	0.569739	1.00213
MSTRG.104229.3	0.051857	1.28814			MSTRG.104229.3	0.051857	1.28814	ENSRNOT00000001016	0.052807	0.090002
MSTRG.104229.4	0	0.527651			MSTRG.104229.4	0	0.527651	ENSRNOT00000001017	0.159049	0.201269
MSTRG.104232.1	0.142601	0.468981			MSTRG.104232.1	0.142601	0.468981	ENSRNOT00000001019	3.2e-05	0.008963
MSTRG.104234.1	0.503447	0.425108			MSTRG.104234.1	0.503447	0.425108	ENSRNOT00000001024	0.974536	1.59927
MSTRG.10427.1	0.39283	1.05456			MSTRG.10427.1	0.39283	1.05456	ENSRNOT00000001035	1.88696	2.20012
MSTRG.104277.15	0.498042	0.761126			MSTRG.104277.15	0.498042	0.761126	ENSRNOT00000001036	14.4873	11.9805
MSTRG.104282.1	0.335055	0.468414			MSTRG.104282.1	0.335055	0.468414	ENSRNOT00000001049	13.4937	11.345
MSTRG.104283.1	0.407237	0.358964			MSTRG.104283.1	0.407237	0.358964	ENSRNOT00000001050	9.54995	11.4633
MSTRG.104284.1	0.666709	0.50799			MSTRG.104284.1	0.666709	0.50799	ENSRNOT00000001051	0.306793	0.093263
MSTRG.104297.1	0.268498	0.333285			MSTRG.104297.1	0.268498	0.333285	ENSRNOT00000001054	4.35092	7.27586
MSTRG.104377.1	0.471507	2.06561			MSTRG.104377.1	0.471507	2.06561	ENSRNOT00000001058	16.7458	13.2728
MSTRG.104377.2	0.217725	0.778651			MSTRG.104377.2	0.217725	0.778651	ENSRNOT00000001059	0.847692	1.78548
MSTRG.104377.3	0.228819	0.790322			MSTRG.104377.3	0.228819	0.790322	ENSRNOT00000001065	0.00316	0.059243
MSTRG.104382.1	0.076484	0.889385			MSTRG.104382.1	0.076484	0.889385	ENSRNOT00000001066	157.194	136.203
MSTRG.104386.1	0.371939	1.19273			MSTRG.104386.1	0.371939	1.19273	ENSRNOT00000001075	2.78345	0.051873
MSTRG.104390.1	0.450147	0.416167			MSTRG.104390.1	0.450147	0.416167	ENSRNOT00000001077	0.981989	1.05669
MSTRG.104393.3	0.284203	0.290083			MSTRG.104393.3	0.284203	0.290083	ENSRNOT00000001079	0	0.03558
MSTRG.104409.1	5.05168	11.7577			MSTRG.104409.1	5.05168	11.7577	ENSRNOT00000001081	6.50163	6.74653
MSTRG.104410.1	84.486	92.5965			MSTRG.104410.1	84.486	92.5965	ENSRNOT00000001084	0.351292	0.961987
MSTRG.104416.1	18.9142	6.79371			MSTRG.104416.1	18.9142	6.79371	ENSRNOT00000001085	0.263384	2.83696
MSTRG.104416.2	3.3173	0			MSTRG.104416.2	3.3173	0	ENSRNOT00000001092	12.513	13.3519
MSTRG.104427.1	0.25927	0.280218			MSTRG.104427.1	0.25927	0.280218	ENSRNOT00000001093	1.89113	2.13545
MSTRG.104433.1	0.652484	1.08767			MSTRG.104433.1	0.652484	1.08767	ENSRNOT00000001098	9.40745	12.4233
MSTRG.104504.1	0.334295	0.14712			MSTRG.104504.1	0.334295	0.14712	ENSRNOT00000001099	2.01848	1.52076
MSTRG.104504.2	0.318831	0.227778			MSTRG.104504.2	0.318831	0.227778	ENSRNOT00000001103	4.68494	5.13402
MSTRG.104524.1	0.420032	0.056833			MSTRG.104524.1	0.420032	0.056833	ENSRNOT00000001108	0.203892	0.148649
MSTRG.104536.1	0.478254	2.48032			MSTRG.104536.1	0.478254	2.48032	ENSRNOT00000001110	0.022501	0.091875
MSTRG.10471.1	0.505855	0			MSTRG.10471.1	0.505855	0	ENSRNOT00000001111	0	0.010786
MSTRG.104744.1	0.353561	0			MSTRG.104744.1	0.353561	0	ENSRNOT00000001113	4.70606	5.05929
MSTRG.10475.1	0.189776	0.223081			MSTRG.10475.1	0.189776	0.223081	ENSRNOT00000001114	0.680177	1.22528
MSTRG.104804.1	0	0.377486			MSTRG.104804.1	0	0.377486	ENSRNOT00000001115	2.35356	11.4107
MSTRG.104808.1	0.255393	0.245468			MSTRG.104808.1	0.255393	0.245468	ENSRNOT00000001118	6.51248	11.2848
MSTRG.104845.1	0.268129	0.322484			MSTRG.104845.1	0.268129	0.322484	ENSRNOT00000001119	0.197075	0.159845
MSTRG.104846.1	0.472734	0.526716			MSTRG.104846.1	0.472734	0.526716	ENSRNOT00000001120	0.173745	0.103907
MSTRG.104865.1	0.295912	0			MSTRG.104865.1	0.295912	0	ENSRNOT00000001123	31.0792	43.742
MSTRG.104865.2	0.251473	0.32871			MSTRG.104865.2	0.251473	0.32871	ENSRNOT00000001124	2.97804	2.44609
MSTRG.10487.1	0.252813	0			MSTRG.10487.1	0.252813	0	ENSRNOT00000001126	0.67639	0.905357
MSTRG.104957.1	0	0.430663			MSTRG.104957.1	0	0.430663	ENSRNOT00000001129	0.942576	3.38274
MSTRG.104973.1	0.346478	0			MSTRG.104973.1	0.346478	0	ENSRNOT00000001133	2.49541	2.20729
MSTRG.104978.1	0.132665	0.149757			MSTRG.104978.1	0.132665	0.149757	ENSRNOT00000001135	9.96034	5.17898
MSTRG.104981.1	0	0.400445			MSTRG.104981.1	0	0.400445	ENSRNOT00000001138	0.072389	0.150315
MSTRG.105014.1	0.391718	0.534834			MSTRG.105014.1	0.391718	0.534834	ENSRNOT00000001139	0.152415	0.217504
MSTRG.105041.1	0.23581	0			MSTRG.105041.1	0.23581	0	ENSRNOT00000001146	0	0.124727
MSTRG.105048.3	0	0.380439			MSTRG.105048.3	0	0.380439	ENSRNOT00000001153	0.768016	0.80257
MSTRG.105049.1	0.466357	0.209674			MSTRG.105049.1	0.466357	0.209674	ENSRNOT00000001154	3.97495	5.51045
MSTRG.105064.1	0.179543	0.163479			MSTRG.105064.1	0.179543	0.163479	ENSRNOT00000001158	0.115013	0.421743
MSTRG.105064.2	0.975218	1.74028			MSTRG.105064.2	0.975218	1.74028	ENSRNOT00000001160	0.692665	12.9855
MSTRG.105064.3	0.718463	0.780073			MSTRG.105064.3	0.718463	0.780073	ENSRNOT00000001163	0.627696	0.636588
MSTRG.105065.1	0.212552	0.384572			MSTRG.105065.1	0.212552	0.384572	ENSRNOT00000001164	0.085782	0.079565
MSTRG.105071.1	0.231439	0.039574			MSTRG.105071.1	0.231439	0.039574	ENSRNOT00000001169	0	0.135317
MSTRG.105072.1	0.05977	0.340864			MSTRG.105072.1	0.05977	0.340864	ENSRNOT00000001174	3.00176	2.37979
MSTRG.105075.3	0.337565	0.209246			MSTRG.105075.3	0.337565	0.209246	ENSRNOT00000001179	4.98907	6.45653
MSTRG.105085.1	1.713	1.1121			MSTRG.105085.1	1.713	1.1121	ENSRNOT00000001182	0	0.001587
MSTRG.105105.1	0.372997	0.541613			MSTRG.105105.1	0.372997	0.541613	ENSRNOT00000001185	0.031843	0.038741
MSTRG.105105.2	0.350009	0.377418			MSTRG.105105.2	0.350009	0.377418	ENSRNOT00000001190	27.6744	13.1717
MSTRG.105136.1	0.176562	0.546954			MSTRG.105136.1	0.176562	0.546954	ENSRNOT00000001196	0.539525	0.747214
MSTRG.105139.1	0.059935	0.419185			MSTRG.105139.1	0.059935	0.419185	ENSRNOT00000001197	0.079759	0.026921
MSTRG.105145.1	0.210766	0.551742			MSTRG.105145.1	0.210766	0.551742	ENSRNOT00000001198	4.79892	6.85856
MSTRG.105160.1	0	0.400665			MSTRG.105160.1	0	0.400665	ENSRNOT00000001200	1.66693	3.35408
MSTRG.105175.1	0.234394	0			MSTRG.105175.1	0.234394	0	ENSRNOT00000001201	21.1546	21.483
MSTRG.105214.5	0.39181	2.26409			MSTRG.105214.5	0.39181	2.26409	ENSRNOT00000001202	0.006608	0.001186
MSTRG.105217.1	0	0.17658			MSTRG.105217.1	0	0.17658	ENSRNOT00000001205	0.438389	0.187593
MSTRG.105220.1	0.139318	0.723375			MSTRG.105220.1	0.139318	0.723375	ENSRNOT00000001207	1.12519	1.00157
MSTRG.105336.1	0	0.349203			MSTRG.105336.1	0	0.349203	ENSRNOT00000001210	0.12922	0.028975
MSTRG.105340.1	0.076538	0.335885			MSTRG.105340.1	0.076538	0.335885	ENSRNOT00000001211	0.364929	0.780177
MSTRG.105363.1	0	0.258786			MSTRG.105363.1	0	0.258786	ENSRNOT00000001215	2.60192	5.18355
MSTRG.105373.1	0.32615	0.747525			MSTRG.105373.1	0.32615	0.747525	ENSRNOT00000001218	9.56324	8.87619
MSTRG.105374.1	0.375219	0.421465			MSTRG.105374.1	0.375219	0.421465	ENSRNOT00000001219	1.63398	1.78715
MSTRG.105431.1	0.651932	1.32325			MSTRG.105431.1	0.651932	1.32325	ENSRNOT00000001220	5.91929	2.75756
MSTRG.105449.1	0.226502	0			MSTRG.105449.1	0.226502	0	ENSRNOT00000001222	0.063496	0.266318
MSTRG.105501.1	0	0.303734			MSTRG.105501.1	0	0.303734	ENSRNOT00000001224	3.18142	4.12379
MSTRG.105564.1	0.231223	0.404032			MSTRG.105564.1	0.231223	0.404032	ENSRNOT00000001227	21.3312	52.8225
MSTRG.10558.1	0.395441	0.203708			MSTRG.10558.1	0.395441	0.203708	ENSRNOT00000001228	4.95154	6.8807
MSTRG.105580.1	0.457294	0.750776			MSTRG.105580.1	0.457294	0.750776	ENSRNOT00000001234	4.5737	2.43128
MSTRG.105587.2	0.218853	0			MSTRG.105587.2	0.218853	0	ENSRNOT00000001235	0.202088	0.54119
MSTRG.105589.1	0	0.400784			MSTRG.105589.1	0	0.400784	ENSRNOT00000001238	0	0.022244
MSTRG.10559.1	0.547229	0.486696			MSTRG.10559.1	0.547229	0.486696	ENSRNOT00000001242	3.30337	0.865428
MSTRG.105590.1	0.29475	0.164603			MSTRG.105590.1	0.29475	0.164603	ENSRNOT00000001243	0.859272	1.26079
MSTRG.105596.2	0	0.3646			MSTRG.105596.2	0	0.3646	ENSRNOT00000001247	79.1453	58.8182
MSTRG.105611.12	0.775603	2.31204			MSTRG.105611.12	0.775603	2.31204	ENSRNOT00000001248	1.93173	3.83631
MSTRG.105616.1	0.621362	0.927304			MSTRG.105616.1	0.621362	0.927304	ENSRNOT00000001261	15.3074	14.4223
MSTRG.105617.1	0.587861	1.48756			MSTRG.105617.1	0.587861	1.48756	ENSRNOT00000001263	1.30319	0.898557
MSTRG.105618.1	0.636216	0			MSTRG.105618.1	0.636216	0	ENSRNOT00000001264	0.016021	0.056318
MSTRG.105618.2	0.69894	2.57667			MSTRG.105618.2	0.69894	2.57667	ENSRNOT00000001265	370.845	337.211
MSTRG.105619.1	0.14108	0.474264			MSTRG.105619.1	0.14108	0.474264	ENSRNOT00000001277	3.65635	2.66784
MSTRG.105620.1	0.101335	0.041474			MSTRG.105620.1	0.101335	0.041474	ENSRNOT00000001282	19.5646	16.5018
MSTRG.105621.1	0.658866	2.22778			MSTRG.105621.1	0.658866	2.22778	ENSRNOT00000001289	2.38451	4.43494
MSTRG.105746.1	1.0648	1.14028			MSTRG.105746.1	1.0648	1.14028	ENSRNOT00000001290	7.93881	10.8052
MSTRG.105768.1	0	0.606634			MSTRG.105768.1	0	0.606634	ENSRNOT00000001292	10.9118	10.9759
MSTRG.105821.1	0.142529	0.484469			MSTRG.105821.1	0.142529	0.484469	ENSRNOT00000001295	3.86183	5.71326
MSTRG.105823.1	0.183879	0.643627			MSTRG.105823.1	0.183879	0.643627	ENSRNOT00000001298	0.235088	0.258092
MSTRG.105824.1	0.893206	0.405011			MSTRG.105824.1	0.893206	0.405011	ENSRNOT00000001301	0.049827	0.016542
MSTRG.105926.1	1.14563	0.973837			MSTRG.105926.1	1.14563	0.973837	ENSRNOT00000001302	6.81207	6.25976
MSTRG.105927.1	0.617445	0.534622			MSTRG.105927.1	0.617445	0.534622	ENSRNOT00000001305	0.590192	0
MSTRG.105929.1	0.540382	0.377871			MSTRG.105929.1	0.540382	0.377871	ENSRNOT00000001307	8.07106	9.82728
MSTRG.105930.1	0.257742	0.427176			MSTRG.105930.1	0.257742	0.427176	ENSRNOT00000001309	11.6569	14.7754
MSTRG.105931.1	0.608895	0.508313			MSTRG.105931.1	0.608895	0.508313	ENSRNOT00000001310	21.4495	27.4233
MSTRG.105932.1	0.356815	0.797494			MSTRG.105932.1	0.356815	0.797494	ENSRNOT00000001313	0.062863	0.059684
MSTRG.105935.1	0	0.369581			MSTRG.105935.1	0	0.369581	ENSRNOT00000001315	22.5027	15.8836
MSTRG.105939.1	0.36396	0.437687			MSTRG.105939.1	0.36396	0.437687	ENSRNOT00000001319	26.4872	29.6942
MSTRG.105939.2	0	0.527011			MSTRG.105939.2	0	0.527011	ENSRNOT00000001322	1.63847	0.006523
MSTRG.105940.1	0.328981	1.08922			MSTRG.105940.1	0.328981	1.08922	ENSRNOT00000001327	15.5349	14.0074
MSTRG.105943.1	0	0.343382			MSTRG.105943.1	0	0.343382	ENSRNOT00000001331	2.82656	3.53507
MSTRG.105989.2	1.39501	1.10762			MSTRG.105989.2	1.39501	1.10762	ENSRNOT00000001332	0.068746	0.075731
MSTRG.106009.1	0.513288	1.03521			MSTRG.106009.1	0.513288	1.03521	ENSRNOT00000001334	0.00013	0.000694
MSTRG.106009.8	0.705656	0.775555			MSTRG.106009.8	0.705656	0.775555	ENSRNOT00000001336	4.09465	6.19198
MSTRG.106010.1	0.276477	0.66755			MSTRG.106010.1	0.276477	0.66755	ENSRNOT00000001337	2.06257	4.74496
MSTRG.106038.1	0.255887	0			MSTRG.106038.1	0.255887	0	ENSRNOT00000001338	0.080999	0.076619
MSTRG.10606.1	0.305799	0.131773			MSTRG.10606.1	0.305799	0.131773	ENSRNOT00000001347	7.48043	7.8636
MSTRG.106071.1	0.315174	0.099511			MSTRG.106071.1	0.315174	0.099511	ENSRNOT00000001360	90.2626	103.65
MSTRG.106143.1	0	0.369973			MSTRG.106143.1	0	0.369973	ENSRNOT00000001365	16.2566	18.9304
MSTRG.106187.1	0.362124	0.898843			MSTRG.106187.1	0.362124	0.898843	ENSRNOT00000001366	7.80802	7.5142
MSTRG.106187.2	0	0.419503			MSTRG.106187.2	0	0.419503	ENSRNOT00000001368	6.07029	8.35973
MSTRG.106192.1	0	1.18217			MSTRG.106192.1	0	1.18217	ENSRNOT00000001371	1.77288	2.4192
MSTRG.106192.2	0.236153	0			MSTRG.106192.2	0.236153	0	ENSRNOT00000001373	17.0146	20.9129
MSTRG.106193.1	0.53492	1.12147			MSTRG.106193.1	0.53492	1.12147	ENSRNOT00000001379	7.32781	9.4154
MSTRG.106194.1	1.01832	1.41259			MSTRG.106194.1	1.01832	1.41259	ENSRNOT00000001382	0.418905	0.650166
MSTRG.10626.11	0.276958	1.77797			MSTRG.10626.11	0.276958	1.77797	ENSRNOT00000001383	419.388	342.591
MSTRG.10626.2	1.57281	1.26024			MSTRG.10626.2	1.57281	1.26024	ENSRNOT00000001387	3.14961	4.5644
MSTRG.10626.3	0.033031	3.59475			MSTRG.10626.3	0.033031	3.59475	ENSRNOT00000001389	5.22692	6.6826
MSTRG.10626.4	1.92084	4.82962			MSTRG.10626.4	1.92084	4.82962	ENSRNOT00000001392	22.1504	9.45982
MSTRG.10626.5	0.12255	2.82897			MSTRG.10626.5	0.12255	2.82897	ENSRNOT00000001397	188.276	178.764
MSTRG.10626.6	0.414409	1.39003			MSTRG.10626.6	0.414409	1.39003	ENSRNOT00000001398	1.05121	2.44002
MSTRG.10626.7	0	0.965375			MSTRG.10626.7	0	0.965375	ENSRNOT00000001399	0.529369	2.35765
MSTRG.10626.9	7.36257	8.19357			MSTRG.10626.9	7.36257	8.19357	ENSRNOT00000001401	3.68448	5.71549
MSTRG.10627.1	0.288163	2.32586			MSTRG.10627.1	0.288163	2.32586	ENSRNOT00000001402	12.7893	11.6782
MSTRG.10627.2	0.245121	2.57097			MSTRG.10627.2	0.245121	2.57097	ENSRNOT00000001403	14.9185	13.1115
MSTRG.10628.1	0.072135	1.17163			MSTRG.10628.1	0.072135	1.17163	ENSRNOT00000001404	2.23633	2.34702
MSTRG.10628.10	1.3e-05	0.673647			MSTRG.10628.10	1.3e-05	0.673647	ENSRNOT00000001409	2.47233	10.0097
MSTRG.10628.11	0.782507	3.32108			MSTRG.10628.11	0.782507	3.32108	ENSRNOT00000001412	5.5516	9.30434
MSTRG.10628.12	0.532864	2.45494			MSTRG.10628.12	0.532864	2.45494	ENSRNOT00000001415	24.394	33.6649
MSTRG.10628.13	0.688384	2.79962			MSTRG.10628.13	0.688384	2.79962	ENSRNOT00000001416	0	0.121423
MSTRG.10628.14	0.093417	0.588573			MSTRG.10628.14	0.093417	0.588573	ENSRNOT00000001417	18.0852	23.5358
MSTRG.10628.15	0.099228	1.20527			MSTRG.10628.15	0.099228	1.20527	ENSRNOT00000001419	13.0453	29.2299
MSTRG.10628.16	2.40736	10.1187			MSTRG.10628.16	2.40736	10.1187	ENSRNOT00000001421	2.23597	2.68279
MSTRG.10628.17	0.970437	4.09182			MSTRG.10628.17	0.970437	4.09182	ENSRNOT00000001432	7.13725	4.88682
MSTRG.10628.18	0.170025	0.887348			MSTRG.10628.18	0.170025	0.887348	ENSRNOT00000001433	1.05056	0.404555
MSTRG.10628.19	0.307551	1.14704			MSTRG.10628.19	0.307551	1.14704	ENSRNOT00000001438	58.0732	56.1396
MSTRG.10628.2	0.083302	2.22931			MSTRG.10628.2	0.083302	2.22931	ENSRNOT00000001444	6.24186	13.4917
MSTRG.10628.20	0.322355	1.32676			MSTRG.10628.20	0.322355	1.32676	ENSRNOT00000001445	0.683646	0.789302
MSTRG.10628.21	0.261522	0.31699			MSTRG.10628.21	0.261522	0.31699	ENSRNOT00000001446	1.38187	3.32142
MSTRG.10628.22	0.454579	1.20202			MSTRG.10628.22	0.454579	1.20202	ENSRNOT00000001449	0.18155	0.414133
MSTRG.10628.23	0.277273	0.270483			MSTRG.10628.23	0.277273	0.270483	ENSRNOT00000001455	0.00986	0.005076
MSTRG.10628.24	0.504334	1.15523			MSTRG.10628.24	0.504334	1.15523	ENSRNOT00000001466	1.40492	1.75795
MSTRG.10628.25	0.336122	1.09704			MSTRG.10628.25	0.336122	1.09704	ENSRNOT00000001468	1.95478	0.958373
MSTRG.10628.26	0.286096	0.239733			MSTRG.10628.26	0.286096	0.239733	ENSRNOT00000001469	1.29546	0.813513
MSTRG.10628.27	0	1.95954			MSTRG.10628.27	0	1.95954	ENSRNOT00000001475	0.035431	0.000491
MSTRG.10628.28	0.390962	2.8703			MSTRG.10628.28	0.390962	2.8703	ENSRNOT00000001476	1.58346	27.7462
MSTRG.10628.29	0.389282	0.441817			MSTRG.10628.29	0.389282	0.441817	ENSRNOT00000001479	0.088431	0.263657
MSTRG.10628.3	0.237948	0.999132			MSTRG.10628.3	0.237948	0.999132	ENSRNOT00000001485	0.517898	0.538408
MSTRG.10628.30	0.254933	0.091805			MSTRG.10628.30	0.254933	0.091805	ENSRNOT00000001486	2.03518	2.61118
MSTRG.10628.31	0.375997	0.206296			MSTRG.10628.31	0.375997	0.206296	ENSRNOT00000001490	10.5544	21.3548
MSTRG.10628.32	0.347639	0.805551			MSTRG.10628.32	0.347639	0.805551	ENSRNOT00000001493	0	1.12844
MSTRG.10628.33	0.414434	0.958048			MSTRG.10628.33	0.414434	0.958048	ENSRNOT00000001498	2.35433	2.85843
MSTRG.10628.4	0.187785	0.683251			MSTRG.10628.4	0.187785	0.683251	ENSRNOT00000001499	35.4547	36.2259
MSTRG.10628.5	0.353265	0.564124			MSTRG.10628.5	0.353265	0.564124	ENSRNOT00000001500	56.2817	63.8756
MSTRG.10628.6	0.523911	1.59294			MSTRG.10628.6	0.523911	1.59294	ENSRNOT00000001507	0.37718	0.457983
MSTRG.10628.7	0.837743	1.96686			MSTRG.10628.7	0.837743	1.96686	ENSRNOT00000001508	0.472195	0.282228
MSTRG.10628.8	1.73236	7.93017			MSTRG.10628.8	1.73236	7.93017	ENSRNOT00000001517	15.239	17.9937
MSTRG.10628.9	0.056063	1.19245			MSTRG.10628.9	0.056063	1.19245	ENSRNOT00000001518	433.631	265.768
MSTRG.106289.1	0.586731	2.30992			MSTRG.106289.1	0.586731	2.30992	ENSRNOT00000001523	0.076479	0.191258
MSTRG.10629.1	0.475962	1.26479			MSTRG.10629.1	0.475962	1.26479	ENSRNOT00000001525	0.179929	0.224983
MSTRG.106290.1	0.221252	0.154733			MSTRG.106290.1	0.221252	0.154733	ENSRNOT00000001527	0	0.049675
MSTRG.10630.1	0.388819	1.4613			MSTRG.10630.1	0.388819	1.4613	ENSRNOT00000001532	1.04863	5.94013
MSTRG.10630.2	0.290344	0.171294			MSTRG.10630.2	0.290344	0.171294	ENSRNOT00000001533	10.1719	2.68737
MSTRG.106312.1	0.27917	0.057454			MSTRG.106312.1	0.27917	0.057454	ENSRNOT00000001534	5.50912	7.09461
MSTRG.106325.1	0.97279	1.82176			MSTRG.106325.1	0.97279	1.82176	ENSRNOT00000001536	1.57283	3.37213
MSTRG.106325.2	0.52636	0.827889			MSTRG.106325.2	0.52636	0.827889	ENSRNOT00000001539	8.58459	10.5437
MSTRG.106342.1	2.64601	4.96158			MSTRG.106342.1	2.64601	4.96158	ENSRNOT00000001540	0.025112	0
MSTRG.106343.1	0.5733	2.01939			MSTRG.106343.1	0.5733	2.01939	ENSRNOT00000001544	4.81478	6.64474
MSTRG.106345.1	0	0.307819			MSTRG.106345.1	0	0.307819	ENSRNOT00000001545	129.252	150.602
MSTRG.106347.1	0.53767	0.852059			MSTRG.106347.1	0.53767	0.852059	ENSRNOT00000001546	7.06652	9.84583
MSTRG.10635.1	0.306467	0.233461			MSTRG.10635.1	0.306467	0.233461	ENSRNOT00000001550	0.078719	0.060439
MSTRG.106359.1	0.361101	0.785064			MSTRG.106359.1	0.361101	0.785064	ENSRNOT00000001551	4.60917	1.97874
MSTRG.10636.2	0.267435	0.739558			MSTRG.10636.2	0.267435	0.739558	ENSRNOT00000001556	7.22094	6.28613
MSTRG.10636.4	0.38218	2.04585			MSTRG.10636.4	0.38218	2.04585	ENSRNOT00000001559	0.814319	0.93021
MSTRG.10637.1	0.249453	0.477919			MSTRG.10637.1	0.249453	0.477919	ENSRNOT00000001562	9.75794	12.4989
MSTRG.10639.1	0.050533	0.481915			MSTRG.10639.1	0.050533	0.481915	ENSRNOT00000001564	21.9429	16.0083
MSTRG.10640.1	0.011941	0.571496			MSTRG.10640.1	0.011941	0.571496	ENSRNOT00000001565	0.238814	0.439171
MSTRG.106402.1	0.315755	0.993733			MSTRG.106402.1	0.315755	0.993733	ENSRNOT00000001566	2.45445	2.38431
MSTRG.106403.1	0.601823	1.08102			MSTRG.106403.1	0.601823	1.08102	ENSRNOT00000001570	2.05487	1.35506
MSTRG.10641.1	0.050946	0.791331			MSTRG.10641.1	0.050946	0.791331	ENSRNOT00000001577	6.8607	7.06743
MSTRG.10643.1	0	1.20979			MSTRG.10643.1	0	1.20979	ENSRNOT00000001579	3.75663	14.1732
MSTRG.10644.1	0.066161	0.746709			MSTRG.10644.1	0.066161	0.746709	ENSRNOT00000001580	0.403779	0
MSTRG.106464.1	0	0.581117			MSTRG.106464.1	0	0.581117	ENSRNOT00000001581	9.29416	12.1006
MSTRG.106509.1	1.47681	5.43764			MSTRG.106509.1	1.47681	5.43764	ENSRNOT00000001583	1.52979	2.62381
MSTRG.106510.1	0.437157	0.445834			MSTRG.106510.1	0.437157	0.445834	ENSRNOT00000001586	0.194429	0.615585
MSTRG.106511.1	0.350429	0.630994			MSTRG.106511.1	0.350429	0.630994	ENSRNOT00000001588	2.82245	3.61397
MSTRG.106513.1	0.395206	0.897477			MSTRG.106513.1	0.395206	0.897477	ENSRNOT00000001589	17.9407	23.8625
MSTRG.106537.1	0.339527	0.143085			MSTRG.106537.1	0.339527	0.143085	ENSRNOT00000001591	6.74221	7.2396
MSTRG.106538.1	0.129394	0.258286			MSTRG.106538.1	0.129394	0.258286	ENSRNOT00000001593	42.4477	31.4263
MSTRG.106573.1	0.258655	0.817063			MSTRG.106573.1	0.258655	0.817063	ENSRNOT00000001595	16.5554	19.8662
MSTRG.106585.3	0.056451	0.304185			MSTRG.106585.3	0.056451	0.304185	ENSRNOT00000001597	18.8534	18.5727
MSTRG.106600.1	0	0.290558			MSTRG.106600.1	0	0.290558	ENSRNOT00000001600	1.52969	2.67572
MSTRG.106658.1	1.16064	1.11704			MSTRG.106658.1	1.16064	1.11704	ENSRNOT00000001602	0.003551	0.320927
MSTRG.106746.1	0.827345	0.903408			MSTRG.106746.1	0.827345	0.903408	ENSRNOT00000001605	6.42905	5.16652
MSTRG.106755.1	1.57687	1.37802			MSTRG.106755.1	1.57687	1.37802	ENSRNOT00000001607	0	0.221255
MSTRG.106778.1	0.221491	0			MSTRG.106778.1	0.221491	0	ENSRNOT00000001609	38.7243	37.795
MSTRG.1068.1	0.704949	0.037031			MSTRG.1068.1	0.704949	0.037031	ENSRNOT00000001610	0.033034	0.018039
MSTRG.106935.1	0	0.445617			MSTRG.106935.1	0	0.445617	ENSRNOT00000001611	0	0.015996
MSTRG.107023.1	0.408451	0.036184			MSTRG.107023.1	0.408451	0.036184	ENSRNOT00000001625	31.0037	29.2102
MSTRG.107080.1	0.10199	1.15358			MSTRG.107080.1	0.10199	1.15358	ENSRNOT00000001631	0.532814	0
MSTRG.107081.1	0.192121	1.30178			MSTRG.107081.1	0.192121	1.30178	ENSRNOT00000001632	0.194515	0.234431
MSTRG.10711.1	0.281571	0.158596			MSTRG.10711.1	0.281571	0.158596	ENSRNOT00000001633	0.014619	0.091088
MSTRG.107135.1	10489.2	0			MSTRG.107135.1	10489.2	0	ENSRNOT00000001635	0.24778	0
MSTRG.107135.2	224.383	0.083284			MSTRG.107135.2	224.383	0.083284	ENSRNOT00000001636	14.7617	16.3827
MSTRG.10714.1	0.384086	0.302247			MSTRG.10714.1	0.384086	0.302247	ENSRNOT00000001637	42.3142	39.4699
MSTRG.107150.1	0.358323	0.94171			MSTRG.107150.1	0.358323	0.94171	ENSRNOT00000001638	34.1849	36.4459
MSTRG.107175.1	0.217327	0.295479			MSTRG.107175.1	0.217327	0.295479	ENSRNOT00000001639	1.32868	1.10489
MSTRG.107178.1	0.615005	0.689886			MSTRG.107178.1	0.615005	0.689886	ENSRNOT00000001640	7.51417	7.35698
MSTRG.107206.13	0.29164	0.164186			MSTRG.107206.13	0.29164	0.164186	ENSRNOT00000001644	28.8929	27.505
MSTRG.107206.9	0.425273	0.220079			MSTRG.107206.9	0.425273	0.220079	ENSRNOT00000001654	20.5357	28.7785
MSTRG.107212.1	0.065884	1.69067			MSTRG.107212.1	0.065884	1.69067	ENSRNOT00000001659	1.82055	2.36714
MSTRG.107212.5	0.793889	0.637512			MSTRG.107212.5	0.793889	0.637512	ENSRNOT00000001664	26.0851	22.5235
MSTRG.107212.6	0.586501	0.780105			MSTRG.107212.6	0.586501	0.780105	ENSRNOT00000001669	6.83998	5.72445
MSTRG.107212.7	1.30269	0			MSTRG.107212.7	1.30269	0	ENSRNOT00000001672	0	0.080793
MSTRG.107216.1	0.216914	0.379494			MSTRG.107216.1	0.216914	0.379494	ENSRNOT00000001675	1.19141	0
MSTRG.107233.1	0	0.280581			MSTRG.107233.1	0	0.280581	ENSRNOT00000001682	1.26591	0.775231
MSTRG.107236.1	0.240034	0.792085			MSTRG.107236.1	0.240034	0.792085	ENSRNOT00000001685	0	0.002252
MSTRG.107252.1	0.039854	0.605131			MSTRG.107252.1	0.039854	0.605131	ENSRNOT00000001686	2.59284	0
MSTRG.107254.1	0.043667	0.328978			MSTRG.107254.1	0.043667	0.328978	ENSRNOT00000001688	0.124918	0.249558
MSTRG.107262.1	7.42182	7.51272			MSTRG.107262.1	7.42182	7.51272	ENSRNOT00000001690	1.16483	1.49742
MSTRG.107289.1	0.809816	0.573265			MSTRG.107289.1	0.809816	0.573265	ENSRNOT00000001691	0.301074	0.452948
MSTRG.107298.1	0.333987	0			MSTRG.107298.1	0.333987	0	ENSRNOT00000001695	7.58099	12.4061
MSTRG.107331.1	0.518664	0.656833			MSTRG.107331.1	0.518664	0.656833	ENSRNOT00000001696	0	0.023295
MSTRG.107360.1	0.467776	0.720401			MSTRG.107360.1	0.467776	0.720401	ENSRNOT00000001697	0.065235	0.270044
MSTRG.107376.1	0.563979	0.164542			MSTRG.107376.1	0.563979	0.164542	ENSRNOT00000001699	0.11261	0.228181
MSTRG.107376.2	0	0.473597			MSTRG.107376.2	0	0.473597	ENSRNOT00000001700	0.060738	0.550478
MSTRG.107376.3	0.008876	0.455116			MSTRG.107376.3	0.008876	0.455116	ENSRNOT00000001704	0.187555	0.289043
MSTRG.107408.4	1.44406	1.42982			MSTRG.107408.4	1.44406	1.42982	ENSRNOT00000001709	3.19965	4.36616
MSTRG.107408.5	0.138407	1.01915			MSTRG.107408.5	0.138407	1.01915	ENSRNOT00000001712	0.474335	0.195917
MSTRG.10743.1	0.506755	0.794372			MSTRG.10743.1	0.506755	0.794372	ENSRNOT00000001716	9.5184	8.86855
MSTRG.107433.1	0.27148	0.670547			MSTRG.107433.1	0.27148	0.670547	ENSRNOT00000001717	2.29008	24.4523
MSTRG.107435.1	0.291607	0.363832			MSTRG.107435.1	0.291607	0.363832	ENSRNOT00000001718	0.265174	0.230682
MSTRG.107448.1	0.119548	0.386017			MSTRG.107448.1	0.119548	0.386017	ENSRNOT00000001720	6.95653	4.86065
MSTRG.107464.1	0.361642	0.080156			MSTRG.107464.1	0.361642	0.080156	ENSRNOT00000001722	8.02811	6.90724
MSTRG.107476.1	0.369963	1.02864			MSTRG.107476.1	0.369963	1.02864	ENSRNOT00000001727	2.06517	3.02037
MSTRG.107483.1	0.255107	0.996736			MSTRG.107483.1	0.255107	0.996736	ENSRNOT00000001729	10.7602	12.2359
MSTRG.107487.1	0.225689	0.438517			MSTRG.107487.1	0.225689	0.438517	ENSRNOT00000001730	0	0.025556
MSTRG.107488.1	0.188744	0.636277			MSTRG.107488.1	0.188744	0.636277	ENSRNOT00000001732	0.04271	3.13417
MSTRG.107500.1	0.218589	0			MSTRG.107500.1	0.218589	0	ENSRNOT00000001734	5.27346	6.10158
MSTRG.107506.1	0.237731	0			MSTRG.107506.1	0.237731	0	ENSRNOT00000001738	2.18336	3.07635
MSTRG.107568.1	0.232823	0			MSTRG.107568.1	0.232823	0	ENSRNOT00000001743	24.0101	18.6155
MSTRG.107577.1	0.140164	0.935237			MSTRG.107577.1	0.140164	0.935237	ENSRNOT00000001745	0.172087	0.825565
MSTRG.107627.1	0.491062	0.426028			MSTRG.107627.1	0.491062	0.426028	ENSRNOT00000001746	0.485305	0.188453
MSTRG.107634.1	0.343628	0.066691			MSTRG.107634.1	0.343628	0.066691	ENSRNOT00000001752	14.0953	9.08183
MSTRG.107637.1	0.315966	0.064977			MSTRG.107637.1	0.315966	0.064977	ENSRNOT00000001759	0	0.619609
MSTRG.107656.1	0.356264	0.122333			MSTRG.107656.1	0.356264	0.122333	ENSRNOT00000001764	17.4607	21.813
MSTRG.107657.1	0.230718	0.792083			MSTRG.107657.1	0.230718	0.792083	ENSRNOT00000001766	3.42299	3.43976
MSTRG.107667.1	1.25259	1.20276			MSTRG.107667.1	1.25259	1.20276	ENSRNOT00000001774	0.013164	0.015891
MSTRG.107679.1	0.359679	0			MSTRG.107679.1	0.359679	0	ENSRNOT00000001775	0.045839	0.046304
MSTRG.107682.1	0	0.333442			MSTRG.107682.1	0	0.333442	ENSRNOT00000001779	0.250291	1.22713
MSTRG.107687.1	0.200536	0.532419			MSTRG.107687.1	0.200536	0.532419	ENSRNOT00000001783	15.7548	26.6008
MSTRG.107689.1	0.196138	0.542292			MSTRG.107689.1	0.196138	0.542292	ENSRNOT00000001784	5.27815	9.64008
MSTRG.107700.1	0	0.742276			MSTRG.107700.1	0	0.742276	ENSRNOT00000001791	0.115172	0.26739
MSTRG.107702.1	0.018442	1.05675			MSTRG.107702.1	0.018442	1.05675	ENSRNOT00000001792	0.141594	0.19742
MSTRG.107703.1	0	0.7669			MSTRG.107703.1	0	0.7669	ENSRNOT00000001794	31.1684	35.5952
MSTRG.107703.2	0	0.630749			MSTRG.107703.2	0	0.630749	ENSRNOT00000001797	0.032212	0.001959
MSTRG.107703.3	0	0.389069			MSTRG.107703.3	0	0.389069	ENSRNOT00000001799	7.88545	8.79759
MSTRG.107760.1	0.931848	1.6312			MSTRG.107760.1	0.931848	1.6312	ENSRNOT00000001807	0.247063	0.346682
MSTRG.107769.1	0	0.369986			MSTRG.107769.1	0	0.369986	ENSRNOT00000001809	0.056729	0.055738
MSTRG.107775.1	0.360988	0.294586			MSTRG.107775.1	0.360988	0.294586	ENSRNOT00000001810	5.54635	6.7607
MSTRG.107885.1	0.653912	0.335068			MSTRG.107885.1	0.653912	0.335068	ENSRNOT00000001813	0.04402	0.306855
MSTRG.107889.1	0.398082	0.972098			MSTRG.107889.1	0.398082	0.972098	ENSRNOT00000001816	17.2417	24.6894
MSTRG.107902.1	0.294453	0.098818			MSTRG.107902.1	0.294453	0.098818	ENSRNOT00000001817	7.0755	10.4851
MSTRG.107915.4	0.833268	0			MSTRG.107915.4	0.833268	0	ENSRNOT00000001820	4.61695	15.9649
MSTRG.107923.1	0.957964	0.965497			MSTRG.107923.1	0.957964	0.965497	ENSRNOT00000001822	53.0912	60.7422
MSTRG.107944.1	0	0.462397			MSTRG.107944.1	0	0.462397	ENSRNOT00000001825	7.30365	12.3888
MSTRG.107947.1	0.366499	0.84146			MSTRG.107947.1	0.366499	0.84146	ENSRNOT00000001826	0.470857	0.403321
MSTRG.107952.1	0	0.571445			MSTRG.107952.1	0	0.571445	ENSRNOT00000001827	0.621441	1.03561
MSTRG.107953.1	0	0.422706			MSTRG.107953.1	0	0.422706	ENSRNOT00000001829	1.78382	1.2847
MSTRG.107954.1	0	0.281949			MSTRG.107954.1	0	0.281949	ENSRNOT00000001831	6.8433	5.5468
MSTRG.107955.1	0	0.28161			MSTRG.107955.1	0	0.28161	ENSRNOT00000001844	0	0.021513
MSTRG.107966.1	0	0.745091			MSTRG.107966.1	0	0.745091	ENSRNOT00000001849	0.056383	0.270582
MSTRG.107977.1	0.173738	0.505666			MSTRG.107977.1	0.173738	0.505666	ENSRNOT00000001853	1.64028	0.968668
MSTRG.108000.1	0.108114	0.195111			MSTRG.108000.1	0.108114	0.195111	ENSRNOT00000001855	0	0.031414
MSTRG.108023.1	0.344237	0.130089			MSTRG.108023.1	0.344237	0.130089	ENSRNOT00000001859	6.51328	5.92535
MSTRG.108026.1	0.377982	0.32547			MSTRG.108026.1	0.377982	0.32547	ENSRNOT00000001860	2.90418	4.44767
MSTRG.108037.1	0.272056	1.03938			MSTRG.108037.1	0.272056	1.03938	ENSRNOT00000001863	0.035099	0.119047
MSTRG.10809.1	0.277245	0.378713			MSTRG.10809.1	0.277245	0.378713	ENSRNOT00000001869	0.129781	0.065003
MSTRG.108105.1	0.090848	0.461087			MSTRG.108105.1	0.090848	0.461087	ENSRNOT00000001871	3.69267	5.13685
MSTRG.108106.1	0.422043	0.662258			MSTRG.108106.1	0.422043	0.662258	ENSRNOT00000001872	16.6858	21.86
MSTRG.108113.1	0.239865	1.0762			MSTRG.108113.1	0.239865	1.0762	ENSRNOT00000001874	0.549509	0
MSTRG.108157.1	0	0.520244			MSTRG.108157.1	0	0.520244	ENSRNOT00000001875	0.012152	0.043271
MSTRG.108171.1	0.15386	0.602473			MSTRG.108171.1	0.15386	0.602473	ENSRNOT00000001882	2.19862	1.88868
MSTRG.108196.1	1.98524	1.61123			MSTRG.108196.1	1.98524	1.61123	ENSRNOT00000001883	0.036785	0
MSTRG.108197.1	0.143528	0.277471			MSTRG.108197.1	0.143528	0.277471	ENSRNOT00000001890	10.0786	11.4586
MSTRG.108197.4	0.214866	0.316983			MSTRG.108197.4	0.214866	0.316983	ENSRNOT00000001891	1.9607	2.04005
MSTRG.108225.1	0.466948	0.964305			MSTRG.108225.1	0.466948	0.964305	ENSRNOT00000001893	0.021435	0.062709
MSTRG.108240.1	0.124392	0.844157			MSTRG.108240.1	0.124392	0.844157	ENSRNOT00000001894	68.29	35.5868
MSTRG.108242.1	0.124066	0.721916			MSTRG.108242.1	0.124066	0.721916	ENSRNOT00000001899	3.19185	2.71599
MSTRG.10825.1	0.062571	0.488984			MSTRG.10825.1	0.062571	0.488984	ENSRNOT00000001905	0.004949	0
MSTRG.108259.1	0.149701	0.696966			MSTRG.108259.1	0.149701	0.696966	ENSRNOT00000001910	0.94619	1.80321
MSTRG.10826.1	0.134547	0.332187			MSTRG.10826.1	0.134547	0.332187	ENSRNOT00000001911	18.878	46.2266
MSTRG.108342.1	0.400892	0.355302			MSTRG.108342.1	0.400892	0.355302	ENSRNOT00000001912	0.175329	0.382566
MSTRG.10837.1	0.932133	0.98954			MSTRG.10837.1	0.932133	0.98954	ENSRNOT00000001913	10.7289	7.60133
MSTRG.1084.1	0.318519	1.60499			MSTRG.1084.1	0.318519	1.60499	ENSRNOT00000001914	0	0.129183
MSTRG.108405.1	0	0.436918			MSTRG.108405.1	0	0.436918	ENSRNOT00000001916	4.42515	2.76427
MSTRG.108405.2	0.372393	0.435107			MSTRG.108405.2	0.372393	0.435107	ENSRNOT00000001918	16.1078	17.1301
MSTRG.108436.1	6.43823	5.10472			MSTRG.108436.1	6.43823	5.10472	ENSRNOT00000001921	24.3788	25.6212
MSTRG.108450.1	0.329443	0.053003			MSTRG.108450.1	0.329443	0.053003	ENSRNOT00000001923	0.177529	0.342129
MSTRG.108455.1	0.911971	0.564737			MSTRG.108455.1	0.911971	0.564737	ENSRNOT00000001924	23.6512	29.5827
MSTRG.108457.1	0.81274	0.048277			MSTRG.108457.1	0.81274	0.048277	ENSRNOT00000001933	0.041131	0.151056
MSTRG.108457.2	0.361752	0.48708			MSTRG.108457.2	0.361752	0.48708	ENSRNOT00000001935	0.47283	0.370398
MSTRG.108474.1	0.390155	0.511946			MSTRG.108474.1	0.390155	0.511946	ENSRNOT00000001937	9.23445	8.74657
MSTRG.108480.1	0.237913	0.114755			MSTRG.108480.1	0.237913	0.114755	ENSRNOT00000001938	6.41677	2.69553
MSTRG.108483.1	0.441137	0.2575			MSTRG.108483.1	0.441137	0.2575	ENSRNOT00000001939	3.70574	2.05585
MSTRG.108488.1	0.071904	0.619014			MSTRG.108488.1	0.071904	0.619014	ENSRNOT00000001940	2.92508	3.29236
MSTRG.10853.1	1.73506	0.739656			MSTRG.10853.1	1.73506	0.739656	ENSRNOT00000001941	19.5354	25.5279
MSTRG.108531.1	0.514865	0.069249			MSTRG.108531.1	0.514865	0.069249	ENSRNOT00000001943	7.50155	9.71034
MSTRG.10856.6	0	0.238989			MSTRG.10856.6	0	0.238989	ENSRNOT00000001950	0.103108	0.097939
MSTRG.108565.1	0.019742	0.320709			MSTRG.108565.1	0.019742	0.320709	ENSRNOT00000001952	0.017652	0.066148
MSTRG.10857.1	0.413534	0.278806			MSTRG.10857.1	0.413534	0.278806	ENSRNOT00000001953	0.06137	0.429476
MSTRG.10857.2	0.594542	2.33821			MSTRG.10857.2	0.594542	2.33821	ENSRNOT00000001954	18.3031	25.0277
MSTRG.108619.1	0.469284	0.097695			MSTRG.108619.1	0.469284	0.097695	ENSRNOT00000001957	3.7977	9.25207
MSTRG.108705.1	0.208574	0.488349			MSTRG.108705.1	0.208574	0.488349	ENSRNOT00000001958	36.1943	46.4282
MSTRG.108705.2	0.33575	0.119011			MSTRG.108705.2	0.33575	0.119011	ENSRNOT00000001960	14.8066	10.1443
MSTRG.108713.2	0.667113	0.377835			MSTRG.108713.2	0.667113	0.377835	ENSRNOT00000001961	25.6474	21.6029
MSTRG.108713.3	0.247365	0.282051			MSTRG.108713.3	0.247365	0.282051	ENSRNOT00000001962	1.01612	4.98908
MSTRG.108713.4	0.77261	0.85447			MSTRG.108713.4	0.77261	0.85447	ENSRNOT00000001968	1.0533	1.39553
MSTRG.108714.1	0.250915	0.213997			MSTRG.108714.1	0.250915	0.213997	ENSRNOT00000001970	2.78174	0.904475
MSTRG.108738.1	0.437571	0.868008			MSTRG.108738.1	0.437571	0.868008	ENSRNOT00000001971	0.122299	0.162467
MSTRG.108739.1	0.221491	0.15854			MSTRG.108739.1	0.221491	0.15854	ENSRNOT00000001973	0.193381	0.228346
MSTRG.108741.1	0.373409	0.445758			MSTRG.108741.1	0.373409	0.445758	ENSRNOT00000001975	4.36322	2.58867
MSTRG.10884.1	0.281909	0.246353			MSTRG.10884.1	0.281909	0.246353	ENSRNOT00000001979	6.64714	4.33257
MSTRG.10884.2	0.249263	0.44363			MSTRG.10884.2	0.249263	0.44363	ENSRNOT00000001989	8.14719	13.3199
MSTRG.10891.1	0.254199	0.600139			MSTRG.10891.1	0.254199	0.600139	ENSRNOT00000001990	0	0.014784
MSTRG.108928.1	0.056943	0.428072			MSTRG.108928.1	0.056943	0.428072	ENSRNOT00000001996	0.307145	0.032579
MSTRG.108948.1	0.213613	0.244273			MSTRG.108948.1	0.213613	0.244273	ENSRNOT00000002003	7.88444	4.41199
MSTRG.108950.1	0.357663	0.245277			MSTRG.108950.1	0.357663	0.245277	ENSRNOT00000002006	1.19615	1.07952
MSTRG.108950.2	0.072742	0.543863			MSTRG.108950.2	0.072742	0.543863	ENSRNOT00000002010	1.89133	1.08323
MSTRG.108987.1	0.045846	0.254816			MSTRG.108987.1	0.045846	0.254816	ENSRNOT00000002020	12.8706	18.1891
MSTRG.108995.1	0.123528	0.330556			MSTRG.108995.1	0.123528	0.330556	ENSRNOT00000002028	1.52215	1.50735
MSTRG.108996.1	0.354253	0.108622			MSTRG.108996.1	0.354253	0.108622	ENSRNOT00000002032	2.85444	3.89553
MSTRG.109002.1	0	0.994403			MSTRG.109002.1	0	0.994403	ENSRNOT00000002033	2.49124	3.57157
MSTRG.109025.1	0.460645	1.03312			MSTRG.109025.1	0.460645	1.03312	ENSRNOT00000002037	99.4732	111.395
MSTRG.10903.1	0.294483	0.568093			MSTRG.10903.1	0.294483	0.568093	ENSRNOT00000002038	0.152812	0.09856
MSTRG.109077.1	0.892208	0.862453			MSTRG.109077.1	0.892208	0.862453	ENSRNOT00000002040	6.53019	3.7215
MSTRG.109098.1	0.68625	0.703056			MSTRG.109098.1	0.68625	0.703056	ENSRNOT00000002043	7.11695	8.92012
MSTRG.109100.1	0.320362	6.39925			MSTRG.109100.1	0.320362	6.39925	ENSRNOT00000002044	46.8748	49.5206
MSTRG.109112.1	0	0.587285			MSTRG.109112.1	0	0.587285	ENSRNOT00000002050	1.07901	0.680774
MSTRG.109113.1	0.674669	0			MSTRG.109113.1	0.674669	0	ENSRNOT00000002052	6.83986	9.5213
MSTRG.109113.2	0.721458	0.656024			MSTRG.109113.2	0.721458	0.656024	ENSRNOT00000002053	2.2189	7.36262
MSTRG.109113.3	0.293569	0			MSTRG.109113.3	0.293569	0	ENSRNOT00000002054	0	0.001705
MSTRG.109114.1	0.514349	0.606344			MSTRG.109114.1	0.514349	0.606344	ENSRNOT00000002058	9.53971	4.50931
MSTRG.109124.1	0.584011	1.24329			MSTRG.109124.1	0.584011	1.24329	ENSRNOT00000002066	0.268367	1.39972
MSTRG.109136.1	0.310913	0.686043			MSTRG.109136.1	0.310913	0.686043	ENSRNOT00000002068	7.58606	6.27484
MSTRG.109138.1	0.400646	0.987456			MSTRG.109138.1	0.400646	0.987456	ENSRNOT00000002072	10.6342	8.13772
MSTRG.109143.1	0	0.454485			MSTRG.109143.1	0	0.454485	ENSRNOT00000002075	1.85737	1.90028
MSTRG.109145.1	0.370281	0.533576			MSTRG.109145.1	0.370281	0.533576	ENSRNOT00000002083	0	0.006209
MSTRG.109210.1	0.061874	0.291916			MSTRG.109210.1	0.061874	0.291916	ENSRNOT00000002085	12.8959	23.2851
MSTRG.109213.1	0.353498	0			MSTRG.109213.1	0.353498	0	ENSRNOT00000002089	0.190148	0
MSTRG.109214.8	0.089169	0.377778			MSTRG.109214.8	0.089169	0.377778	ENSRNOT00000002091	1.55635	3.00982
MSTRG.109215.1	0.227968	0.984994			MSTRG.109215.1	0.227968	0.984994	ENSRNOT00000002094	5.24101	4.54584
MSTRG.109225.1	0.664269	1.11784			MSTRG.109225.1	0.664269	1.11784	ENSRNOT00000002109	0.758632	1.36869
MSTRG.109225.2	0.540271	0.892012			MSTRG.109225.2	0.540271	0.892012	ENSRNOT00000002111	10.2084	9.37336
MSTRG.109229.1	0.237409	0.591713			MSTRG.109229.1	0.237409	0.591713	ENSRNOT00000002114	3.40675	3.0941
MSTRG.109243.1	0.249802	0.29672			MSTRG.109243.1	0.249802	0.29672	ENSRNOT00000002116	22.2482	16.5237
MSTRG.109321.1	0.823225	0.455571			MSTRG.109321.1	0.823225	0.455571	ENSRNOT00000002119	0.205869	0.253484
MSTRG.109348.1	0.506194	0.508812			MSTRG.109348.1	0.506194	0.508812	ENSRNOT00000002121	24.3079	22.7023
MSTRG.109351.1	0.221589	0			MSTRG.109351.1	0.221589	0	ENSRNOT00000002134	24.6022	25.1672
MSTRG.109397.1	0.3119	0.315152			MSTRG.109397.1	0.3119	0.315152	ENSRNOT00000002138	0.546033	0.828991
MSTRG.109397.2	0.178234	0.077046			MSTRG.109397.2	0.178234	0.077046	ENSRNOT00000002151	2.44892	4.36034
MSTRG.109435.1	0.638709	0.665203			MSTRG.109435.1	0.638709	0.665203	ENSRNOT00000002152	4.51203	2.92601
MSTRG.109438.1	1.86826	3.47791			MSTRG.109438.1	1.86826	3.47791	ENSRNOT00000002158	0.149088	0.260114
MSTRG.109442.1	0.619789	0			MSTRG.109442.1	0.619789	0	ENSRNOT00000002169	57.0434	63.589
MSTRG.109442.10	1.0563	1.83793			MSTRG.109442.10	1.0563	1.83793	ENSRNOT00000002173	9.45523	2.77891
MSTRG.109442.2	1.18169	1.9327			MSTRG.109442.2	1.18169	1.9327	ENSRNOT00000002174	8.89643	11.8246
MSTRG.109442.3	3.84538	0.019946			MSTRG.109442.3	3.84538	0.019946	ENSRNOT00000002180	11.0397	10.5315
MSTRG.109442.4	1.93244	2.88496			MSTRG.109442.4	1.93244	2.88496	ENSRNOT00000002182	2.27922	3.77251
MSTRG.109442.5	2.0609	0.166845			MSTRG.109442.5	2.0609	0.166845	ENSRNOT00000002187	1.614	3.01891
MSTRG.109442.6	1.03891	1.02596			MSTRG.109442.6	1.03891	1.02596	ENSRNOT00000002188	0.01229	0.012528
MSTRG.109442.7	0.767416	0.240183			MSTRG.109442.7	0.767416	0.240183	ENSRNOT00000002191	1.54753	2.6818
MSTRG.109442.8	0.677758	0.026196			MSTRG.109442.8	0.677758	0.026196	ENSRNOT00000002194	1.14685	0.410942
MSTRG.109442.9	0.550214	1.22356			MSTRG.109442.9	0.550214	1.22356	ENSRNOT00000002198	8.1092	8.00189
MSTRG.109443.1	4.95718	2.02313			MSTRG.109443.1	4.95718	2.02313	ENSRNOT00000002206	10.2254	9.63691
MSTRG.109443.2	1.42722	1.0406			MSTRG.109443.2	1.42722	1.0406	ENSRNOT00000002209	0.064215	0.096404
MSTRG.109443.3	0.870501	1.34282			MSTRG.109443.3	0.870501	1.34282	ENSRNOT00000002215	0	0.010078
MSTRG.109448.1	0.464292	0.183415			MSTRG.109448.1	0.464292	0.183415	ENSRNOT00000002220	0	0.002498
MSTRG.109480.1	0.823456	0.501126			MSTRG.109480.1	0.823456	0.501126	ENSRNOT00000002221	0.056688	0.076423
MSTRG.109480.2	0.495105	0.620666			MSTRG.109480.2	0.495105	0.620666	ENSRNOT00000002222	14.8947	21.038
MSTRG.109485.1	0.172671	0.525294			MSTRG.109485.1	0.172671	0.525294	ENSRNOT00000002231	0.21907	0.234423
MSTRG.109485.2	0.070404	0.283152			MSTRG.109485.2	0.070404	0.283152	ENSRNOT00000002232	0.334511	0.174855
MSTRG.109485.5	1.65718	1.61188			MSTRG.109485.5	1.65718	1.61188	ENSRNOT00000002233	7.51436	1.95148
MSTRG.109485.6	0.377093	0.682505			MSTRG.109485.6	0.377093	0.682505	ENSRNOT00000002238	30.044	30.8965
MSTRG.109485.7	0.740257	0.981258			MSTRG.109485.7	0.740257	0.981258	ENSRNOT00000002240	16.1514	15.9414
MSTRG.109487.1	0.074537	0.327425			MSTRG.109487.1	0.074537	0.327425	ENSRNOT00000002241	0.082984	0.080211
MSTRG.109499.1	0.109695	0.514052			MSTRG.109499.1	0.109695	0.514052	ENSRNOT00000002242	25.5637	26.2027
MSTRG.109502.1	0.197908	0.128714			MSTRG.109502.1	0.197908	0.128714	ENSRNOT00000002247	20.4258	24.3794
MSTRG.10953.3	0.128599	0.61898			MSTRG.10953.3	0.128599	0.61898	ENSRNOT00000002255	0.988531	3.05258
MSTRG.109549.1	0.533983	1.55858			MSTRG.109549.1	0.533983	1.55858	ENSRNOT00000002257	5.84868	7.09224
MSTRG.109549.2	0.882337	1.5152			MSTRG.109549.2	0.882337	1.5152	ENSRNOT00000002258	0.007029	0
MSTRG.109567.1	0.142342	0.961113			MSTRG.109567.1	0.142342	0.961113	ENSRNOT00000002259	0.033686	0
MSTRG.109568.1	1.0939	1.97332			MSTRG.109568.1	1.0939	1.97332	ENSRNOT00000002260	14.3565	20.9146
MSTRG.10962.1	0.304049	0.475089			MSTRG.10962.1	0.304049	0.475089	ENSRNOT00000002281	0.029901	0.153089
MSTRG.109626.1	1.22312	0			MSTRG.109626.1	1.22312	0	ENSRNOT00000002284	18.1929	20.5232
MSTRG.109642.1	0.07496	0.450172			MSTRG.109642.1	0.07496	0.450172	ENSRNOT00000002289	0.634804	1.07447
MSTRG.109661.1	0.376368	0.099621			MSTRG.109661.1	0.376368	0.099621	ENSRNOT00000002291	0.011994	0.045916
MSTRG.109663.1	0.06294	0.862797			MSTRG.109663.1	0.06294	0.862797	ENSRNOT00000002292	4.1464	4.59993
MSTRG.109673.1	0.172716	0.511343			MSTRG.109673.1	0.172716	0.511343	ENSRNOT00000002293	18.8998	16.7028
MSTRG.109673.2	0.597001	0.869538			MSTRG.109673.2	0.597001	0.869538	ENSRNOT00000002308	4.56157	0.553379
MSTRG.109675.1	0.279772	0.812968			MSTRG.109675.1	0.279772	0.812968	ENSRNOT00000002310	0.20972	0.260633
MSTRG.109691.2	0	0.511943			MSTRG.109691.2	0	0.511943	ENSRNOT00000002313	0.021112	0.620174
MSTRG.10979.1	0	0.397181			MSTRG.10979.1	0	0.397181	ENSRNOT00000002316	4.78077	1.6614
MSTRG.109795.3	0.471383	0			MSTRG.109795.3	0.471383	0	ENSRNOT00000002321	15.8628	17.8811
MSTRG.109819.1	2.11018	4.51814			MSTRG.109819.1	2.11018	4.51814	ENSRNOT00000002323	1.18269	1.33952
MSTRG.109819.2	0.814039	2.39839			MSTRG.109819.2	0.814039	2.39839	ENSRNOT00000002327	29.5589	27.2586
MSTRG.109819.3	0.224423	0.709134			MSTRG.109819.3	0.224423	0.709134	ENSRNOT00000002329	2.98572	4.20907
MSTRG.109819.4	0.148909	0.790863			MSTRG.109819.4	0.148909	0.790863	ENSRNOT00000002330	5.48688	6.4489
MSTRG.109822.1	0.075406	0.291655			MSTRG.109822.1	0.075406	0.291655	ENSRNOT00000002331	1.69513	1.78728
MSTRG.109839.1	0.224566	0.116085			MSTRG.109839.1	0.224566	0.116085	ENSRNOT00000002333	0.320052	0.562521
MSTRG.109853.1	0.208339	0.279889			MSTRG.109853.1	0.208339	0.279889	ENSRNOT00000002334	2.14617	1.44658
MSTRG.10988.1	0.15981	0.430949			MSTRG.10988.1	0.15981	0.430949	ENSRNOT00000002338	6.47247	5.83312
MSTRG.109880.1	0.466957	0			MSTRG.109880.1	0.466957	0	ENSRNOT00000002343	27.6743	27.6932
MSTRG.109893.1	0.292817	0			MSTRG.109893.1	0.292817	0	ENSRNOT00000002346	4.41282	8.84079
MSTRG.109920.1	0.136926	0.301283			MSTRG.109920.1	0.136926	0.301283	ENSRNOT00000002348	0.014409	0.070122
MSTRG.109982.1	0.066423	0.413993			MSTRG.109982.1	0.066423	0.413993	ENSRNOT00000002350	0.327647	0.872602
MSTRG.109987.3	0	0.483742			MSTRG.109987.3	0	0.483742	ENSRNOT00000002353	1.81374	0.608473
MSTRG.109989.1	0.482203	0.054292			MSTRG.109989.1	0.482203	0.054292	ENSRNOT00000002354	0.396571	0.331617
MSTRG.109992.1	0.452937	0.668683			MSTRG.109992.1	0.452937	0.668683	ENSRNOT00000002355	11.3266	9.82463
MSTRG.110000.1	1.30998	1.7985			MSTRG.110000.1	1.30998	1.7985	ENSRNOT00000002356	3.89421	5.75133
MSTRG.110001.1	0.49054	0.854577			MSTRG.110001.1	0.49054	0.854577	ENSRNOT00000002358	71.6382	77.1529
MSTRG.110001.2	0.233601	0.55797			MSTRG.110001.2	0.233601	0.55797	ENSRNOT00000002361	0.410655	0.395187
MSTRG.110001.3	0.497858	0.235393			MSTRG.110001.3	0.497858	0.235393	ENSRNOT00000002366	1.44389	0.802968
MSTRG.110002.3	0.636266	0.405933			MSTRG.110002.3	0.636266	0.405933	ENSRNOT00000002373	0.677658	1.27288
MSTRG.110003.2	0.491749	0.940574			MSTRG.110003.2	0.491749	0.940574	ENSRNOT00000002376	0	0.235712
MSTRG.110004.1	0.4978	0.429482			MSTRG.110004.1	0.4978	0.429482	ENSRNOT00000002381	16.3071	15.7477
MSTRG.110005.1	0.733873	1.5108			MSTRG.110005.1	0.733873	1.5108	ENSRNOT00000002382	5.91661	4.24594
MSTRG.110006.1	2.6244	4.20722			MSTRG.110006.1	2.6244	4.20722	ENSRNOT00000002392	0.094207	0.032964
MSTRG.110007.1	0.598109	0.838876			MSTRG.110007.1	0.598109	0.838876	ENSRNOT00000002394	0.379428	0.726235
MSTRG.110009.1	1.30421	2.36214			MSTRG.110009.1	1.30421	2.36214	ENSRNOT00000002395	7.86259	8.09659
MSTRG.110010.1	0.602252	1.20802			MSTRG.110010.1	0.602252	1.20802	ENSRNOT00000002396	0.961917	0.500917
MSTRG.110010.2	0.595398	0.383441			MSTRG.110010.2	0.595398	0.383441	ENSRNOT00000002397	10.0715	14.9365
MSTRG.110011.1	1.73754	3.92111			MSTRG.110011.1	1.73754	3.92111	ENSRNOT00000002403	0.669634	1.11296
MSTRG.110012.1	0.370471	0.784713			MSTRG.110012.1	0.370471	0.784713	ENSRNOT00000002405	0.240233	0.006857
MSTRG.110013.1	0.477575	0.889847			MSTRG.110013.1	0.477575	0.889847	ENSRNOT00000002407	0.321454	2.07884
MSTRG.110014.1	0.368858	0.491724			MSTRG.110014.1	0.368858	0.491724	ENSRNOT00000002408	11.583	11.0323
MSTRG.110015.1	0.063331	0.416075			MSTRG.110015.1	0.063331	0.416075	ENSRNOT00000002410	1.33837	0.926826
MSTRG.110016.1	0.040627	0.659761			MSTRG.110016.1	0.040627	0.659761	ENSRNOT00000002411	2.84025	4.8759
MSTRG.110019.1	0.227813	0.691955			MSTRG.110019.1	0.227813	0.691955	ENSRNOT00000002418	0.091394	0.095493
MSTRG.110022.1	0.385403	0.117223			MSTRG.110022.1	0.385403	0.117223	ENSRNOT00000002421	0.020676	0.036335
MSTRG.110030.1	0.145795	0.105775			MSTRG.110030.1	0.145795	0.105775	ENSRNOT00000002425	21.0233	12.9475
MSTRG.110030.2	0.482698	0.873702			MSTRG.110030.2	0.482698	0.873702	ENSRNOT00000002428	3.07442	0.353897
MSTRG.110030.3	0.904701	2.36911			MSTRG.110030.3	0.904701	2.36911	ENSRNOT00000002429	29.3479	36.4529
MSTRG.110030.4	0.614972	1.0168			MSTRG.110030.4	0.614972	1.0168	ENSRNOT00000002432	22.7665	24.7884
MSTRG.110054.1	0.448036	0.387993			MSTRG.110054.1	0.448036	0.387993	ENSRNOT00000002435	12.9605	14.6944
MSTRG.110064.1	0.116385	0.388622			MSTRG.110064.1	0.116385	0.388622	ENSRNOT00000002439	0.487652	0
MSTRG.110066.1	0.163654	0.518376			MSTRG.110066.1	0.163654	0.518376	ENSRNOT00000002443	0.392884	0.237941
MSTRG.110075.1	0.172746	0.394911			MSTRG.110075.1	0.172746	0.394911	ENSRNOT00000002445	10.682	8.51862
MSTRG.110116.1	0.289274	0.606276			MSTRG.110116.1	0.289274	0.606276	ENSRNOT00000002447	7.46101	5.5848
MSTRG.110198.1	0.298086	0.124076			MSTRG.110198.1	0.298086	0.124076	ENSRNOT00000002450	13.7716	14.2982
MSTRG.110219.1	0.774102	0.420432			MSTRG.110219.1	0.774102	0.420432	ENSRNOT00000002452	0.440485	0.269471
MSTRG.110219.2	0.298937	0.605368			MSTRG.110219.2	0.298937	0.605368	ENSRNOT00000002462	27.6071	37.8507
MSTRG.110233.1	0.148061	1.35851			MSTRG.110233.1	0.148061	1.35851	ENSRNOT00000002465	1.08532	3.07251
MSTRG.110256.1	0.323942	0.448071			MSTRG.110256.1	0.323942	0.448071	ENSRNOT00000002476	18.9238	13.778
MSTRG.110291.1	0.343465	0			MSTRG.110291.1	0.343465	0	ENSRNOT00000002477	1.37165	0.805483
MSTRG.11030.1	0.364627	0.686888			MSTRG.11030.1	0.364627	0.686888	ENSRNOT00000002478	0.499324	0.647416
MSTRG.110370.4	0.169369	0.183966			MSTRG.110370.4	0.169369	0.183966	ENSRNOT00000002482	0.12075	0.098857
MSTRG.110370.6	0.356704	0.758531			MSTRG.110370.6	0.356704	0.758531	ENSRNOT00000002484	274.44	237.173
MSTRG.110373.1	0.341949	0.482024			MSTRG.110373.1	0.341949	0.482024	ENSRNOT00000002486	16.1514	13.5692
MSTRG.110379.5	0.409042	0			MSTRG.110379.5	0.409042	0	ENSRNOT00000002487	2.16703	2.48682
MSTRG.110381.1	1.3195	0.671059			MSTRG.110381.1	1.3195	0.671059	ENSRNOT00000002492	1.92737	0.339855
MSTRG.110396.1	0.556108	0.811623			MSTRG.110396.1	0.556108	0.811623	ENSRNOT00000002496	0.849502	0.219045
MSTRG.110398.1	0.202563	0.393381			MSTRG.110398.1	0.202563	0.393381	ENSRNOT00000002498	1.85447	2.86651
MSTRG.11040.4	0.669932	1.12683			MSTRG.11040.4	0.669932	1.12683	ENSRNOT00000002499	2.25079	8.05659
MSTRG.11040.5	0.163127	0.132574			MSTRG.11040.5	0.163127	0.132574	ENSRNOT00000002500	14.2571	15.5243
MSTRG.11040.6	0.099616	0.189912			MSTRG.11040.6	0.099616	0.189912	ENSRNOT00000002507	0.10269	0.003638
MSTRG.110409.1	0.059303	0.385118			MSTRG.110409.1	0.059303	0.385118	ENSRNOT00000002510	10.3132	20.4441
MSTRG.110413.1	0.448838	0.890653			MSTRG.110413.1	0.448838	0.890653	ENSRNOT00000002511	2.20746	1.62221
MSTRG.110414.1	0.284462	0.266555			MSTRG.110414.1	0.284462	0.266555	ENSRNOT00000002513	0.025783	0.034736
MSTRG.11045.1	0	0.331543			MSTRG.11045.1	0	0.331543	ENSRNOT00000002517	0	0.048799
MSTRG.110452.1	0.154977	0.421203			MSTRG.110452.1	0.154977	0.421203	ENSRNOT00000002518	0.324465	0.381688
MSTRG.110479.1	1.30366	1.39839			MSTRG.110479.1	1.30366	1.39839	ENSRNOT00000002520	4.13514	4.74336
MSTRG.110499.1	0.722025	0.734111			MSTRG.110499.1	0.722025	0.734111	ENSRNOT00000002522	0.803643	1.84217
MSTRG.110523.1	119.821	124.596			MSTRG.110523.1	119.821	124.596	ENSRNOT00000002523	0.118171	0.108857
MSTRG.110530.1	0.315485	0.287418			MSTRG.110530.1	0.315485	0.287418	ENSRNOT00000002524	4.97813	0.098487
MSTRG.110552.1	0.14021	0.679251			MSTRG.110552.1	0.14021	0.679251	ENSRNOT00000002527	16.4189	16.647
MSTRG.110562.1	0.376692	0.439665			MSTRG.110562.1	0.376692	0.439665	ENSRNOT00000002528	0.083003	0.023118
MSTRG.11057.1	0.208214	0.576191			MSTRG.11057.1	0.208214	0.576191	ENSRNOT00000002530	2.34474	1.06884
MSTRG.110614.1	0.278765	0.32087			MSTRG.110614.1	0.278765	0.32087	ENSRNOT00000002533	3.92349	5.13742
MSTRG.110629.1	0.087541	0.37527			MSTRG.110629.1	0.087541	0.37527	ENSRNOT00000002539	0.08557	0.124524
MSTRG.110659.1	0.331492	0			MSTRG.110659.1	0.331492	0	ENSRNOT00000002540	21.6566	36.0151
MSTRG.110707.1	0.176728	0.508862			MSTRG.110707.1	0.176728	0.508862	ENSRNOT00000002542	2.77115	3.85731
MSTRG.110724.1	0.165629	0.861898			MSTRG.110724.1	0.165629	0.861898	ENSRNOT00000002546	0.632127	0.528391
MSTRG.110726.1	0.456201	0.257413			MSTRG.110726.1	0.456201	0.257413	ENSRNOT00000002550	9.33528	8.21978
MSTRG.110737.1	0	0.367886			MSTRG.110737.1	0	0.367886	ENSRNOT00000002552	3.90896	5.36052
MSTRG.110737.2	0.300644	0.625017			MSTRG.110737.2	0.300644	0.625017	ENSRNOT00000002554	15.5622	19.5868
MSTRG.11074.1	0.07039	0.492241			MSTRG.11074.1	0.07039	0.492241	ENSRNOT00000002557	0	0.219801
MSTRG.110743.1	0.334841	1.17574			MSTRG.110743.1	0.334841	1.17574	ENSRNOT00000002558	0.547794	0.351261
MSTRG.110743.2	0.472041	0.013496			MSTRG.110743.2	0.472041	0.013496	ENSRNOT00000002560	1.63175	0.346587
MSTRG.110758.1	0	0.290005			MSTRG.110758.1	0	0.290005	ENSRNOT00000002567	0.490765	0.987968
MSTRG.110760.1	0.110288	0.437331			MSTRG.110760.1	0.110288	0.437331	ENSRNOT00000002568	0	0.701983
MSTRG.11078.1	1.52442	2.28778			MSTRG.11078.1	1.52442	2.28778	ENSRNOT00000002574	11.5732	7.68965
MSTRG.110788.1	0.451805	1.05134			MSTRG.110788.1	0.451805	1.05134	ENSRNOT00000002576	0	0.049917
MSTRG.110794.1	0.574232	0.482939			MSTRG.110794.1	0.574232	0.482939	ENSRNOT00000002579	50.4876	68.339
MSTRG.110802.1	0	0.336166			MSTRG.110802.1	0	0.336166	ENSRNOT00000002581	0.446793	0.079183
MSTRG.110813.3	2.68771	3.13269			MSTRG.110813.3	2.68771	3.13269	ENSRNOT00000002593	3.5469	5.80395
MSTRG.110866.1	0.368758	0.596393			MSTRG.110866.1	0.368758	0.596393	ENSRNOT00000002596	1.18944	0.048509
MSTRG.110867.1	0.063132	0.300978			MSTRG.110867.1	0.063132	0.300978	ENSRNOT00000002597	0.131799	0.367322
MSTRG.110900.1	0.297958	0.366382			MSTRG.110900.1	0.297958	0.366382	ENSRNOT00000002599	2.40055	1.65168
MSTRG.11096.1	0	0.473828			MSTRG.11096.1	0	0.473828	ENSRNOT00000002617	0.672181	0.719231
MSTRG.111024.1	0.032481	0.628835			MSTRG.111024.1	0.032481	0.628835	ENSRNOT00000002621	0	0.009954
MSTRG.111027.1	0	0.694304			MSTRG.111027.1	0	0.694304	ENSRNOT00000002634	0.004177	0.02031
MSTRG.111029.1	0.095716	0.534565			MSTRG.111029.1	0.095716	0.534565	ENSRNOT00000002638	0.254211	0.222225
MSTRG.111029.2	0	0.408747			MSTRG.111029.2	0	0.408747	ENSRNOT00000002640	2.59574	4.60291
MSTRG.111034.1	0.054539	0.413286			MSTRG.111034.1	0.054539	0.413286	ENSRNOT00000002645	1.42148	1.05035
MSTRG.111035.1	0.295791	0.206525			MSTRG.111035.1	0.295791	0.206525	ENSRNOT00000002649	0.200074	0.134242
MSTRG.111037.1	0	0.295636			MSTRG.111037.1	0	0.295636	ENSRNOT00000002650	0	0.059035
MSTRG.111039.1	0.152501	0.806566			MSTRG.111039.1	0.152501	0.806566	ENSRNOT00000002656	34.568	47.1405
MSTRG.111041.1	0.030904	0.321772			MSTRG.111041.1	0.030904	0.321772	ENSRNOT00000002667	0	0.06869
MSTRG.111042.1	0	0.372228			MSTRG.111042.1	0	0.372228	ENSRNOT00000002669	0	0.040445
MSTRG.111043.1	0.06675	0.48505			MSTRG.111043.1	0.06675	0.48505	ENSRNOT00000002671	0.03071	0
MSTRG.111044.1	0.112651	0.307268			MSTRG.111044.1	0.112651	0.307268	ENSRNOT00000002673	0	0.086616
MSTRG.111045.6	0.368976	3.12615			MSTRG.111045.6	0.368976	3.12615	ENSRNOT00000002676	0	0.020517
MSTRG.111046.1	0.145515	0.190172			MSTRG.111046.1	0.145515	0.190172	ENSRNOT00000002678	2.48613	3.86053
MSTRG.111047.1	0.299066	0.477201			MSTRG.111047.1	0.299066	0.477201	ENSRNOT00000002679	1.43774	1.32604
MSTRG.111049.1	0.449278	0.647237			MSTRG.111049.1	0.449278	0.647237	ENSRNOT00000002684	9.32587	15.495
MSTRG.111052.7	2.81795	5.34812			MSTRG.111052.7	2.81795	5.34812	ENSRNOT00000002695	1.80431	0.859977
MSTRG.111052.9	0	1.35925			MSTRG.111052.9	0	1.35925	ENSRNOT00000002705	0	0.018288
MSTRG.111054.1	0.029995	0.498796			MSTRG.111054.1	0.029995	0.498796	ENSRNOT00000002712	0.025568	0.054968
MSTRG.111054.2	0.125269	0.387255			MSTRG.111054.2	0.125269	0.387255	ENSRNOT00000002715	5.63595	4.8915
MSTRG.111054.3	0.203204	0.460229			MSTRG.111054.3	0.203204	0.460229	ENSRNOT00000002718	0.009754	0
MSTRG.111055.1	0.118117	1.07069			MSTRG.111055.1	0.118117	1.07069	ENSRNOT00000002719	0.569572	0.221863
MSTRG.111055.2	0.213201	0.977091			MSTRG.111055.2	0.213201	0.977091	ENSRNOT00000002727	11.2673	14.7658
MSTRG.111057.1	0.114006	0.426675			MSTRG.111057.1	0.114006	0.426675	ENSRNOT00000002728	0.101669	0.140411
MSTRG.111058.1	1.28838	2.41182			MSTRG.111058.1	1.28838	2.41182	ENSRNOT00000002732	70.815	82.932
MSTRG.111059.1	0	0.447541			MSTRG.111059.1	0	0.447541	ENSRNOT00000002736	0.829998	4.06084
MSTRG.111064.1	0.493172	0			MSTRG.111064.1	0.493172	0	ENSRNOT00000002738	0.193353	0.555782
MSTRG.111082.1	0.250174	0.218787			MSTRG.111082.1	0.250174	0.218787	ENSRNOT00000002743	0.03408	0.104852
MSTRG.111099.1	0.326577	0.193342			MSTRG.111099.1	0.326577	0.193342	ENSRNOT00000002746	0.094501	0.322866
MSTRG.111112.1	1.00493	2.29976			MSTRG.111112.1	1.00493	2.29976	ENSRNOT00000002755	41.8915	118.071
MSTRG.111112.2	0.140083	1.64588			MSTRG.111112.2	0.140083	1.64588	ENSRNOT00000002759	0.109065	0.401593
MSTRG.111112.3	0.460542	0.984335			MSTRG.111112.3	0.460542	0.984335	ENSRNOT00000002760	2.21996	1.54374
MSTRG.111112.4	0.104913	1.09661			MSTRG.111112.4	0.104913	1.09661	ENSRNOT00000002769	42.3136	29.9738
MSTRG.111112.5	0.040422	1.01866			MSTRG.111112.5	0.040422	1.01866	ENSRNOT00000002771	5.89101	4.87633
MSTRG.111146.1	0	1.0996			MSTRG.111146.1	0	1.0996	ENSRNOT00000002775	46.8654	47.2383
MSTRG.111152.1	0.062571	0.439841			MSTRG.111152.1	0.062571	0.439841	ENSRNOT00000002776	0.140942	0.227114
MSTRG.111154.1	0.081	0.438941			MSTRG.111154.1	0.081	0.438941	ENSRNOT00000002779	3.23505	2.95837
MSTRG.111160.1	0.77539	3.39917			MSTRG.111160.1	0.77539	3.39917	ENSRNOT00000002790	0.20794	4.25067
MSTRG.111161.1	0	0.658048			MSTRG.111161.1	0	0.658048	ENSRNOT00000002793	0.484372	0.447702
MSTRG.111161.2	0.242874	0.47617			MSTRG.111161.2	0.242874	0.47617	ENSRNOT00000002797	1.03569	0.884075
MSTRG.111163.4	0.149166	1.09915			MSTRG.111163.4	0.149166	1.09915	ENSRNOT00000002799	0.164061	0.110945
MSTRG.111163.5	0	0.938407			MSTRG.111163.5	0	0.938407	ENSRNOT00000002800	0.386339	0.435123
MSTRG.111165.1	0.229619	0.01133			MSTRG.111165.1	0.229619	0.01133	ENSRNOT00000002807	0.062398	0.025291
MSTRG.111166.1	0.274676	0.264276			MSTRG.111166.1	0.274676	0.264276	ENSRNOT00000002809	20.9555	38.4789
MSTRG.111167.1	0.928011	2.00894			MSTRG.111167.1	0.928011	2.00894	ENSRNOT00000002812	0.046843	0.076932
MSTRG.111173.13	0.367284	0.905909			MSTRG.111173.13	0.367284	0.905909	ENSRNOT00000002815	1.00554	0.660441
MSTRG.111174.1	0.032366	0.423656			MSTRG.111174.1	0.032366	0.423656	ENSRNOT00000002819	0.075886	0.214531
MSTRG.111175.1	0.257383	0.662028			MSTRG.111175.1	0.257383	0.662028	ENSRNOT00000002824	0.350194	0.342199
MSTRG.111177.2	0.127101	0.31932			MSTRG.111177.2	0.127101	0.31932	ENSRNOT00000002837	1.86942	2.87608
MSTRG.111202.1	0.129065	0.869559			MSTRG.111202.1	0.129065	0.869559	ENSRNOT00000002838	1.44438	0.368753
MSTRG.111203.1	0.175639	0.621561			MSTRG.111203.1	0.175639	0.621561	ENSRNOT00000002843	1.31378	2.28751
MSTRG.111237.1	0.248166	0.31864			MSTRG.111237.1	0.248166	0.31864	ENSRNOT00000002844	0.40509	0.431692
MSTRG.111284.1	0.840661	1.24398			MSTRG.111284.1	0.840661	1.24398	ENSRNOT00000002851	4.30956	1.3055
MSTRG.111286.1	0.575442	0.43687			MSTRG.111286.1	0.575442	0.43687	ENSRNOT00000002853	1.74317	1.53705
MSTRG.111313.1	0.52862	0.688841			MSTRG.111313.1	0.52862	0.688841	ENSRNOT00000002860	0	0.030783
MSTRG.111313.2	0.325336	0.71928			MSTRG.111313.2	0.325336	0.71928	ENSRNOT00000002862	2.89456	3.23168
MSTRG.111321.1	0.732523	1.22771			MSTRG.111321.1	0.732523	1.22771	ENSRNOT00000002864	5.68831	7.86991
MSTRG.111331.1	0.300408	0.316273			MSTRG.111331.1	0.300408	0.316273	ENSRNOT00000002866	1.59576	3.91392
MSTRG.111351.1	0.151793	0.291372			MSTRG.111351.1	0.151793	0.291372	ENSRNOT00000002867	4.67753	12.0211
MSTRG.111351.2	0.585414	0.344538			MSTRG.111351.2	0.585414	0.344538	ENSRNOT00000002869	0.612073	0.776889
MSTRG.111351.3	0.115089	0.460807			MSTRG.111351.3	0.115089	0.460807	ENSRNOT00000002872	0.734781	1.10413
MSTRG.111366.1	0.542714	0.564852			MSTRG.111366.1	0.542714	0.564852	ENSRNOT00000002876	18.3597	22.345
MSTRG.111384.1	0.130838	0.483197			MSTRG.111384.1	0.130838	0.483197	ENSRNOT00000002879	6.24106	5.85091
MSTRG.111385.1	0.09429	0.459439			MSTRG.111385.1	0.09429	0.459439	ENSRNOT00000002881	0.033216	0.10859
MSTRG.11142.12	0.448868	0.785044			MSTRG.11142.12	0.448868	0.785044	ENSRNOT00000002882	0.032705	0.118204
MSTRG.111422.1	0.158412	0.30245			MSTRG.111422.1	0.158412	0.30245	ENSRNOT00000002883	0.258882	0.345916
MSTRG.111424.1	1.15853	0.254437			MSTRG.111424.1	1.15853	0.254437	ENSRNOT00000002885	235.366	217.11
MSTRG.11144.1	0.645182	0.998306			MSTRG.11144.1	0.645182	0.998306	ENSRNOT00000002888	0.013735	0
MSTRG.111509.1	0.190614	0.618622			MSTRG.111509.1	0.190614	0.618622	ENSRNOT00000002890	0.266691	0.014727
MSTRG.111529.1	0.191406	0.630864			MSTRG.111529.1	0.191406	0.630864	ENSRNOT00000002895	0.159939	0.145341
MSTRG.111549.1	0.26788	0			MSTRG.111549.1	0.26788	0	ENSRNOT00000002896	0.431366	0.743369
MSTRG.111620.1	1.819	7.77844			MSTRG.111620.1	1.819	7.77844	ENSRNOT00000002897	3.63077	4.6257
MSTRG.111707.2	0.072964	0.399359			MSTRG.111707.2	0.072964	0.399359	ENSRNOT00000002899	0	0.002647
MSTRG.111715.1	0.124631	0.423067			MSTRG.111715.1	0.124631	0.423067	ENSRNOT00000002905	15.5937	15.4476
MSTRG.111716.1	0.235222	0.07225			MSTRG.111716.1	0.235222	0.07225	ENSRNOT00000002906	17.195	4.92544
MSTRG.111719.1	0.109099	0.27557			MSTRG.111719.1	0.109099	0.27557	ENSRNOT00000002907	1.0894	2.11221
MSTRG.111731.1	0	0.41091			MSTRG.111731.1	0	0.41091	ENSRNOT00000002908	0.519583	1.20706
MSTRG.111766.1	0.577123	1.04699			MSTRG.111766.1	0.577123	1.04699	ENSRNOT00000002916	10.2023	11.5412
MSTRG.111776.2	0.340854	0			MSTRG.111776.2	0.340854	0	ENSRNOT00000002917	2.64039	3.78833
MSTRG.111791.1	0.352484	0.820853			MSTRG.111791.1	0.352484	0.820853	ENSRNOT00000002918	15.9974	7.2461
MSTRG.111794.1	0.42192	0.483749			MSTRG.111794.1	0.42192	0.483749	ENSRNOT00000002921	17.0367	24.101
MSTRG.111794.2	0.295347	0.519026			MSTRG.111794.2	0.295347	0.519026	ENSRNOT00000002927	0	0.047784
MSTRG.111800.1	0.085965	0.342513			MSTRG.111800.1	0.085965	0.342513	ENSRNOT00000002928	0	0.018955
MSTRG.111818.1	0.083711	0.4122			MSTRG.111818.1	0.083711	0.4122	ENSRNOT00000002933	0.033287	0.052077
MSTRG.111819.1	0.406823	0.27225			MSTRG.111819.1	0.406823	0.27225	ENSRNOT00000002936	4.30347	0.477568
MSTRG.111821.1	0.495288	0.135535			MSTRG.111821.1	0.495288	0.135535	ENSRNOT00000002938	0.012968	0.272372
MSTRG.111822.1	0.266373	0.174895			MSTRG.111822.1	0.266373	0.174895	ENSRNOT00000002941	20.5924	30.1753
MSTRG.111870.1	0.372648	0.573149			MSTRG.111870.1	0.372648	0.573149	ENSRNOT00000002942	4.42004	0
MSTRG.111871.1	0	0.400515			MSTRG.111871.1	0	0.400515	ENSRNOT00000002956	0.193227	0.103566
MSTRG.111922.1	0.357809	0.569607			MSTRG.111922.1	0.357809	0.569607	ENSRNOT00000002957	0.091266	0.13867
MSTRG.111931.1	0.689962	0.016139			MSTRG.111931.1	0.689962	0.016139	ENSRNOT00000002960	0.080712	0
MSTRG.111958.1	0	0.639626			MSTRG.111958.1	0	0.639626	ENSRNOT00000002962	12.5797	12.2634
MSTRG.111965.1	0.308838	0.175214			MSTRG.111965.1	0.308838	0.175214	ENSRNOT00000002969	0.327202	1.45219
MSTRG.111999.1	0	0.380299			MSTRG.111999.1	0	0.380299	ENSRNOT00000002973	25.5256	16.9947
MSTRG.112033.1	0	0.319529			MSTRG.112033.1	0	0.319529	ENSRNOT00000002974	3.46942	5.41105
MSTRG.112075.1	0	0.496603			MSTRG.112075.1	0	0.496603	ENSRNOT00000002976	0.367495	0.412983
MSTRG.112110.1	0	0.268508			MSTRG.112110.1	0	0.268508	ENSRNOT00000002977	13.2477	13.0678
MSTRG.112110.3	0.251009	0			MSTRG.112110.3	0.251009	0	ENSRNOT00000002982	2.70779	1.96084
MSTRG.112114.1	0.298412	0.399982			MSTRG.112114.1	0.298412	0.399982	ENSRNOT00000002983	0.285077	0.345764
MSTRG.112117.1	0.28686	0			MSTRG.112117.1	0.28686	0	ENSRNOT00000002984	2.29845	0
MSTRG.112143.1	0.292978	0.596859			MSTRG.112143.1	0.292978	0.596859	ENSRNOT00000002987	8.32658	9.23228
MSTRG.112238.1	0.101397	0.624883			MSTRG.112238.1	0.101397	0.624883	ENSRNOT00000002991	3.90174	1.97422
MSTRG.112239.1	0.146536	0.904626			MSTRG.112239.1	0.146536	0.904626	ENSRNOT00000002992	7.88436	2.77679
MSTRG.112240.1	0.196052	1.52803			MSTRG.112240.1	0.196052	1.52803	ENSRNOT00000002995	0.691325	0.561211
MSTRG.112246.1	0	0.900872			MSTRG.112246.1	0	0.900872	ENSRNOT00000002996	0.007124	0.069325
MSTRG.112247.1	0	0.657967			MSTRG.112247.1	0	0.657967	ENSRNOT00000003001	0.0285	0.019138
MSTRG.112279.1	0.011674	0.349385			MSTRG.112279.1	0.011674	0.349385	ENSRNOT00000003004	9.50863	6.75894
MSTRG.112303.1	0.689495	1.93761			MSTRG.112303.1	0.689495	1.93761	ENSRNOT00000003006	0.080112	0.002422
MSTRG.112307.1	0.805079	1.80233			MSTRG.112307.1	0.805079	1.80233	ENSRNOT00000003009	0.377804	0.375316
MSTRG.112308.1	1.06548	1.08871			MSTRG.112308.1	1.06548	1.08871	ENSRNOT00000003010	24.5853	17.1805
MSTRG.112308.2	0	1.44545			MSTRG.112308.2	0	1.44545	ENSRNOT00000003012	1.40718	0.727129
MSTRG.112310.1	0.580038	0.432393			MSTRG.112310.1	0.580038	0.432393	ENSRNOT00000003013	0.093218	0.122319
MSTRG.112337.2	1.62251	2.18839			MSTRG.112337.2	1.62251	2.18839	ENSRNOT00000003017	3.53284	5.15502
MSTRG.112354.5	0.320139	0.958835			MSTRG.112354.5	0.320139	0.958835	ENSRNOT00000003020	1.54729	1.14393
MSTRG.112354.6	0.178808	0.846268			MSTRG.112354.6	0.178808	0.846268	ENSRNOT00000003024	0.113329	0.091992
MSTRG.112355.1	0.187555	0.59374			MSTRG.112355.1	0.187555	0.59374	ENSRNOT00000003026	0.167442	0.17528
MSTRG.112356.1	0.36936	0.676914			MSTRG.112356.1	0.36936	0.676914	ENSRNOT00000003046	37.3796	44.2481
MSTRG.112387.1	0.414556	0.886326			MSTRG.112387.1	0.414556	0.886326	ENSRNOT00000003048	15.7103	18.9663
MSTRG.112405.2	0	0.461			MSTRG.112405.2	0	0.461	ENSRNOT00000003050	0.390243	6.80097
MSTRG.112444.1	0	0.509632			MSTRG.112444.1	0	0.509632	ENSRNOT00000003052	60.5437	58.1916
MSTRG.112478.1	0.319631	0.825267			MSTRG.112478.1	0.319631	0.825267	ENSRNOT00000003060	0.046551	0.029761
MSTRG.112579.1	0	0.316497			MSTRG.112579.1	0	0.316497	ENSRNOT00000003061	0.280126	0
MSTRG.112678.1	0.046178	0.294205			MSTRG.112678.1	0.046178	0.294205	ENSRNOT00000003068	5.61859	6.69462
MSTRG.112693.1	0.068203	0.418521			MSTRG.112693.1	0.068203	0.418521	ENSRNOT00000003070	17.0619	25.3918
MSTRG.112738.1	0	0.390391			MSTRG.112738.1	0	0.390391	ENSRNOT00000003072	0.071194	1.55789
MSTRG.112825.1	0.288399	0			MSTRG.112825.1	0.288399	0	ENSRNOT00000003075	0.506382	0.437066
MSTRG.112828.1	0.370328	0			MSTRG.112828.1	0.370328	0	ENSRNOT00000003076	6.54452	0.976877
MSTRG.112863.1	0.069588	0.335548			MSTRG.112863.1	0.069588	0.335548	ENSRNOT00000003077	1.21667	3.11461
MSTRG.112879.2	0.184265	0.706386			MSTRG.112879.2	0.184265	0.706386	ENSRNOT00000003082	0.302602	0.223385
MSTRG.112879.3	0.320352	1.0714			MSTRG.112879.3	0.320352	1.0714	ENSRNOT00000003083	3.78922	7.03372
MSTRG.1130.7	0.105224	0.37988			MSTRG.1130.7	0.105224	0.37988	ENSRNOT00000003085	9.19078	15.1421
MSTRG.113028.1	0.319274	0.300113			MSTRG.113028.1	0.319274	0.300113	ENSRNOT00000003087	0.414574	1.27953
MSTRG.113056.1	0.2408	0.495869			MSTRG.113056.1	0.2408	0.495869	ENSRNOT00000003088	1.24501	1.09041
MSTRG.113058.1	0.347439	0.253456			MSTRG.113058.1	0.347439	0.253456	ENSRNOT00000003091	0.027272	0.066141
MSTRG.113063.1	0.594427	0.476479			MSTRG.113063.1	0.594427	0.476479	ENSRNOT00000003092	0.311381	0.562091
MSTRG.113064.1	0.613744	1.0539			MSTRG.113064.1	0.613744	1.0539	ENSRNOT00000003102	3.05404	2.70988
MSTRG.113088.1	0.233006	0.508188			MSTRG.113088.1	0.233006	0.508188	ENSRNOT00000003106	1.40491	2.44651
MSTRG.11315.1	0.388681	0.459754			MSTRG.11315.1	0.388681	0.459754	ENSRNOT00000003125	0.502196	0.89091
MSTRG.113159.1	0.289564	0			MSTRG.113159.1	0.289564	0	ENSRNOT00000003128	3.10328	2.9138
MSTRG.11316.1	0.234364	0.529475			MSTRG.11316.1	0.234364	0.529475	ENSRNOT00000003137	7.17422	8.91568
MSTRG.113209.1	0	0.377486			MSTRG.113209.1	0	0.377486	ENSRNOT00000003139	0.022506	0
MSTRG.113220.1	1.20357	1.13799			MSTRG.113220.1	1.20357	1.13799	ENSRNOT00000003145	0.143376	0.31585
MSTRG.113235.1	0.367788	0.536735			MSTRG.113235.1	0.367788	0.536735	ENSRNOT00000003146	2.08445	1.7821
MSTRG.113264.1	0.473331	0.408566			MSTRG.113264.1	0.473331	0.408566	ENSRNOT00000003150	0	0.630016
MSTRG.113360.1	0.028084	0.460637			MSTRG.113360.1	0.028084	0.460637	ENSRNOT00000003155	0.354638	0.702621
MSTRG.113363.1	0	0.456372			MSTRG.113363.1	0	0.456372	ENSRNOT00000003158	0.129729	0.85729
MSTRG.11337.1	0.18128	3.24217			MSTRG.11337.1	0.18128	3.24217	ENSRNOT00000003164	1.93545	2.47313
MSTRG.11337.2	0.137359	0.607937			MSTRG.11337.2	0.137359	0.607937	ENSRNOT00000003170	13.2492	7.96472
MSTRG.11337.3	0	0.661357			MSTRG.11337.3	0	0.661357	ENSRNOT00000003173	0.128823	0.529087
MSTRG.11337.4	0.051583	0.495709			MSTRG.11337.4	0.051583	0.495709	ENSRNOT00000003177	2.52106	4.64674
MSTRG.113378.1	0.226216	0.079051			MSTRG.113378.1	0.226216	0.079051	ENSRNOT00000003179	1.12528	1.30629
MSTRG.113379.1	0.457155	0.349939			MSTRG.113379.1	0.457155	0.349939	ENSRNOT00000003182	13.0632	4.11813
MSTRG.113379.2	0.271363	0.450985			MSTRG.113379.2	0.271363	0.450985	ENSRNOT00000003188	6.94723	7.77576
MSTRG.11338.1	0	0.392234			MSTRG.11338.1	0	0.392234	ENSRNOT00000003189	4.51011	7.59896
MSTRG.113385.1	0.485748	0.165488			MSTRG.113385.1	0.485748	0.165488	ENSRNOT00000003191	0.767355	0.2204
MSTRG.113385.2	0.246568	0.264323			MSTRG.113385.2	0.246568	0.264323	ENSRNOT00000003192	0.224885	0.137042
MSTRG.11339.1	0.122498	1.10171			MSTRG.11339.1	0.122498	1.10171	ENSRNOT00000003193	3.02178	2.767
MSTRG.113402.1	6.58302	6.46756			MSTRG.113402.1	6.58302	6.46756	ENSRNOT00000003198	2.59076	1.55945
MSTRG.113409.1	0.591195	0			MSTRG.113409.1	0.591195	0	ENSRNOT00000003208	0.58812	0.486367
MSTRG.113445.1	0.5196	1.32563			MSTRG.113445.1	0.5196	1.32563	ENSRNOT00000003213	4.45614	2.71334
MSTRG.113454.1	0.264677	1.21118			MSTRG.113454.1	0.264677	1.21118	ENSRNOT00000003216	0.052494	0.036826
MSTRG.11347.1	0.081718	0.342922			MSTRG.11347.1	0.081718	0.342922	ENSRNOT00000003219	10.5199	12.1201
MSTRG.113497.1	0.251136	0.498964			MSTRG.113497.1	0.251136	0.498964	ENSRNOT00000003224	0.32591	0.704879
MSTRG.113522.1	0.586094	0.865004			MSTRG.113522.1	0.586094	0.865004	ENSRNOT00000003228	1.50937	2.7888
MSTRG.11353.1	0	0.321924			MSTRG.11353.1	0	0.321924	ENSRNOT00000003237	0.054546	0.098138
MSTRG.113572.1	0.569094	0.574234			MSTRG.113572.1	0.569094	0.574234	ENSRNOT00000003239	0.780409	0.294507
MSTRG.113597.1	0.271606	0.067578			MSTRG.113597.1	0.271606	0.067578	ENSRNOT00000003240	1.58346	2.98852
MSTRG.113615.1	0.245325	0.528549			MSTRG.113615.1	0.245325	0.528549	ENSRNOT00000003246	8.70379	10.0936
MSTRG.113703.1	0.345358	1.59709			MSTRG.113703.1	0.345358	1.59709	ENSRNOT00000003247	0	0.021179
MSTRG.113703.2	1.8488	2.61504			MSTRG.113703.2	1.8488	2.61504	ENSRNOT00000003248	244.223	301.111
MSTRG.113703.3	0.497296	0.579715			MSTRG.113703.3	0.497296	0.579715	ENSRNOT00000003249	22.9231	28.1311
MSTRG.113703.4	0.282306	0.852759			MSTRG.113703.4	0.282306	0.852759	ENSRNOT00000003251	0.115728	0.016563
MSTRG.113708.1	0	0.358048			MSTRG.113708.1	0	0.358048	ENSRNOT00000003255	0.231795	0.576569
MSTRG.113710.1	0.267265	0.335431			MSTRG.113710.1	0.267265	0.335431	ENSRNOT00000003265	0.589636	2.01931
MSTRG.113757.1	0.214256	0.445536			MSTRG.113757.1	0.214256	0.445536	ENSRNOT00000003268	0.113832	0.233897
MSTRG.113770.1	0.239507	0			MSTRG.113770.1	0.239507	0	ENSRNOT00000003274	0.124296	0
MSTRG.113776.1	0.358211	1.30283			MSTRG.113776.1	0.358211	1.30283	ENSRNOT00000003277	30.0318	36.8101
MSTRG.113845.1	1.09033	0.952844			MSTRG.113845.1	1.09033	0.952844	ENSRNOT00000003280	0.734434	0.413561
MSTRG.113900.1	0.045451	0.31581			MSTRG.113900.1	0.045451	0.31581	ENSRNOT00000003282	1.91494	0.021884
MSTRG.113949.1	0.14095	0.644026			MSTRG.113949.1	0.14095	0.644026	ENSRNOT00000003283	0.009087	0
MSTRG.11395.1	0.062148	0.465401			MSTRG.11395.1	0.062148	0.465401	ENSRNOT00000003284	5.7937	5.7302
MSTRG.113979.1	0.382857	1.73864			MSTRG.113979.1	0.382857	1.73864	ENSRNOT00000003286	0.176898	0.340959
MSTRG.114005.1	0.367401	1.39854			MSTRG.114005.1	0.367401	1.39854	ENSRNOT00000003295	3.46952	2.53635
MSTRG.114006.1	0.078095	0.734259			MSTRG.114006.1	0.078095	0.734259	ENSRNOT00000003297	1.36438	2.23423
MSTRG.114006.2	0.607036	0.727124			MSTRG.114006.2	0.607036	0.727124	ENSRNOT00000003308	0.000259	0.085396
MSTRG.114006.3	0.444234	0			MSTRG.114006.3	0.444234	0	ENSRNOT00000003309	0.575907	0
MSTRG.114081.1	0	0.265943			MSTRG.114081.1	0	0.265943	ENSRNOT00000003313	1.01419	1.22228
MSTRG.114104.1	0.344079	0.401939			MSTRG.114104.1	0.344079	0.401939	ENSRNOT00000003314	0	0.019954
MSTRG.114165.1	1.15238	1.8303			MSTRG.114165.1	1.15238	1.8303	ENSRNOT00000003320	3.59608	3.52518
MSTRG.114167.1	0.476794	0.959341			MSTRG.114167.1	0.476794	0.959341	ENSRNOT00000003326	1.55538	1.49782
MSTRG.11418.1	0.350251	0.336483			MSTRG.11418.1	0.350251	0.336483	ENSRNOT00000003327	2.1066	1.807
MSTRG.114252.1	0.534192	0.16619			MSTRG.114252.1	0.534192	0.16619	ENSRNOT00000003332	7.54428	7.75939
MSTRG.114378.1	0.902185	1.83228			MSTRG.114378.1	0.902185	1.83228	ENSRNOT00000003339	0.267027	0.248472
MSTRG.114406.1	0.239507	0.130641			MSTRG.114406.1	0.239507	0.130641	ENSRNOT00000003340	0.017601	0.058353
MSTRG.114408.1	0.188786	0.257684			MSTRG.114408.1	0.188786	0.257684	ENSRNOT00000003343	5.38148	7.30341
MSTRG.114460.1	0.364637	0.745361			MSTRG.114460.1	0.364637	0.745361	ENSRNOT00000003346	13.0549	15.0623
MSTRG.114484.1	0.650377	1.51968			MSTRG.114484.1	0.650377	1.51968	ENSRNOT00000003349	9.15048	24.6757
MSTRG.114502.1	0.212583	0.445474			MSTRG.114502.1	0.212583	0.445474	ENSRNOT00000003359	4.20633	4.87884
MSTRG.114545.6	0.252948	0.248827			MSTRG.114545.6	0.252948	0.248827	ENSRNOT00000003361	1.1068	0
MSTRG.114551.1	0	0.332895			MSTRG.114551.1	0	0.332895	ENSRNOT00000003369	2.6355	4.75142
MSTRG.114577.1	0.13417	0.410817			MSTRG.114577.1	0.13417	0.410817	ENSRNOT00000003378	0.262812	0.450098
MSTRG.114603.1	0.110183	0.78448			MSTRG.114603.1	0.110183	0.78448	ENSRNOT00000003382	0.698198	0.557152
MSTRG.114616.1	0.610102	0.77434			MSTRG.114616.1	0.610102	0.77434	ENSRNOT00000003391	16.4606	15.7864
MSTRG.114637.2	0.485262	0.119605			MSTRG.114637.2	0.485262	0.119605	ENSRNOT00000003397	36.428	36.5224
MSTRG.114676.1	0.389137	0.354665			MSTRG.114676.1	0.389137	0.354665	ENSRNOT00000003402	2.67603	0.905303
MSTRG.114676.3	0.576853	0			MSTRG.114676.3	0.576853	0	ENSRNOT00000003405	0.068802	0.090889
MSTRG.114676.4	0.249439	0			MSTRG.114676.4	0.249439	0	ENSRNOT00000003409	0	0.002791
MSTRG.114677.1	0.345389	0.109272			MSTRG.114677.1	0.345389	0.109272	ENSRNOT00000003412	8.84929	2.60765
MSTRG.114678.1	0.232872	0			MSTRG.114678.1	0.232872	0	ENSRNOT00000003413	4.45174	5.65174
MSTRG.114688.1	0.247902	0.923873			MSTRG.114688.1	0.247902	0.923873	ENSRNOT00000003414	5.41315	6.91683
MSTRG.114688.2	0	0.316738			MSTRG.114688.2	0	0.316738	ENSRNOT00000003425	0.566217	0.683912
MSTRG.114689.1	0.013331	0.416645			MSTRG.114689.1	0.013331	0.416645	ENSRNOT00000003432	0.503142	1.12243
MSTRG.114712.1	1.04605	1.59153			MSTRG.114712.1	1.04605	1.59153	ENSRNOT00000003435	6.20888	7.04903
MSTRG.114713.1	0.003562	0.308611			MSTRG.114713.1	0.003562	0.308611	ENSRNOT00000003437	18.7169	22.9153
MSTRG.114717.1	0.337285	0.534812			MSTRG.114717.1	0.337285	0.534812	ENSRNOT00000003438	0.589051	0.548
MSTRG.114725.1	0.8207	0.276407			MSTRG.114725.1	0.8207	0.276407	ENSRNOT00000003439	0.690258	14.1457
MSTRG.114725.2	0.232127	0.322807			MSTRG.114725.2	0.232127	0.322807	ENSRNOT00000003441	0.045137	0.071514
MSTRG.114741.1	0.302161	0.040983			MSTRG.114741.1	0.302161	0.040983	ENSRNOT00000003443	0.003674	0.119663
MSTRG.114822.1	0.408608	0.622943			MSTRG.114822.1	0.408608	0.622943	ENSRNOT00000003447	12.4182	16.0531
MSTRG.114822.2	0.373495	0.155394			MSTRG.114822.2	0.373495	0.155394	ENSRNOT00000003449	34.3368	35.8143
MSTRG.114822.3	0.393497	0.479362			MSTRG.114822.3	0.393497	0.479362	ENSRNOT00000003451	0.097198	0
MSTRG.114822.4	0.085348	0.449572			MSTRG.114822.4	0.085348	0.449572	ENSRNOT00000003452	0.006534	0.021054
MSTRG.114829.1	0.232006	0.527772			MSTRG.114829.1	0.232006	0.527772	ENSRNOT00000003455	0.036018	0
MSTRG.114829.2	0.002761	0.347344			MSTRG.114829.2	0.002761	0.347344	ENSRNOT00000003458	2.28055	2.89021
MSTRG.114830.1	0.271207	0.66068			MSTRG.114830.1	0.271207	0.66068	ENSRNOT00000003460	10.5484	14.8986
MSTRG.114843.1	0.539709	0.826894			MSTRG.114843.1	0.539709	0.826894	ENSRNOT00000003465	0.110575	0.688906
MSTRG.114848.1	0.342425	0.80291			MSTRG.114848.1	0.342425	0.80291	ENSRNOT00000003470	15.1848	20.9983
MSTRG.11485.1	0.379212	0.356285			MSTRG.11485.1	0.379212	0.356285	ENSRNOT00000003472	6.60069	8.50353
MSTRG.114850.1	0.337446	0.578204			MSTRG.114850.1	0.337446	0.578204	ENSRNOT00000003473	15.8175	19.9943
MSTRG.11487.1	0.360473	0.049175			MSTRG.11487.1	0.360473	0.049175	ENSRNOT00000003479	3.77951	3.40194
MSTRG.114873.1	0.223469	0			MSTRG.114873.1	0.223469	0	ENSRNOT00000003489	0.2154	0.232761
MSTRG.114878.1	0.135002	0.570993			MSTRG.114878.1	0.135002	0.570993	ENSRNOT00000003492	2.58424	0.689463
MSTRG.114897.1	0	0.418695			MSTRG.114897.1	0	0.418695	ENSRNOT00000003495	0.04001	0.01526
MSTRG.114905.1	0.60348	0.358285			MSTRG.114905.1	0.60348	0.358285	ENSRNOT00000003498	0	0.067078
MSTRG.114925.1	0.247977	0.093079			MSTRG.114925.1	0.247977	0.093079	ENSRNOT00000003511	0.339851	0.526206
MSTRG.114939.1	0.917879	1.18695			MSTRG.114939.1	0.917879	1.18695	ENSRNOT00000003512	0.289637	0.580625
MSTRG.114939.2	0.294273	0.971486			MSTRG.114939.2	0.294273	0.971486	ENSRNOT00000003514	7.88389	11.5037
MSTRG.114944.1	0.244364	0.154086			MSTRG.114944.1	0.244364	0.154086	ENSRNOT00000003515	1.28947	2.68447
MSTRG.114944.2	0.405983	0.828589			MSTRG.114944.2	0.405983	0.828589	ENSRNOT00000003517	4.90515	1.00181
MSTRG.114947.1	0.063979	0.448982			MSTRG.114947.1	0.063979	0.448982	ENSRNOT00000003519	0.744361	1.60549
MSTRG.114947.2	0	0.285969			MSTRG.114947.2	0	0.285969	ENSRNOT00000003526	0.016633	0.009834
MSTRG.114952.2	0.402744	0			MSTRG.114952.2	0.402744	0	ENSRNOT00000003527	0.051785	0.201849
MSTRG.114977.1	0.378708	0.192617			MSTRG.114977.1	0.378708	0.192617	ENSRNOT00000003535	0.226487	0.3105
MSTRG.115090.1	0.228362	0			MSTRG.115090.1	0.228362	0	ENSRNOT00000003540	14.3748	11.9844
MSTRG.1151.1	0.226554	0.341934			MSTRG.1151.1	0.226554	0.341934	ENSRNOT00000003542	19.2547	19.807
MSTRG.115124.1	0.282519	0.66497			MSTRG.115124.1	0.282519	0.66497	ENSRNOT00000003544	8.62491	12.577
MSTRG.115125.1	0.371147	0.66521			MSTRG.115125.1	0.371147	0.66521	ENSRNOT00000003550	221.465	202.653
MSTRG.115141.1	0	0.376676			MSTRG.115141.1	0	0.376676	ENSRNOT00000003551	1.73018	1.13971
MSTRG.115170.1	0.659972	1.66255			MSTRG.115170.1	0.659972	1.66255	ENSRNOT00000003552	124.316	113.053
MSTRG.115184.1	0.179081	0.312333			MSTRG.115184.1	0.179081	0.312333	ENSRNOT00000003555	0.145123	0.269581
MSTRG.115205.15	0.547387	1.34633			MSTRG.115205.15	0.547387	1.34633	ENSRNOT00000003556	13.5186	11.2403
MSTRG.115205.16	0.132826	0.507817			MSTRG.115205.16	0.132826	0.507817	ENSRNOT00000003557	8.86093	8.9894
MSTRG.11522.1	0.181447	0.563015			MSTRG.11522.1	0.181447	0.563015	ENSRNOT00000003567	1.50526	0.894552
MSTRG.11532.1	4.18613	5.75704			MSTRG.11532.1	4.18613	5.75704	ENSRNOT00000003568	13.6924	16.4133
MSTRG.11532.2	1.54098	2.24513			MSTRG.11532.2	1.54098	2.24513	ENSRNOT00000003572	0.244798	0.514855
MSTRG.11538.1	1.09214	1.71839			MSTRG.11538.1	1.09214	1.71839	ENSRNOT00000003573	5.44653	4.61484
MSTRG.11538.3	1.15542	1.09855			MSTRG.11538.3	1.15542	1.09855	ENSRNOT00000003586	36.083	49.0985
MSTRG.115389.1	0.092272	0.266473			MSTRG.115389.1	0.092272	0.266473	ENSRNOT00000003593	0.220437	0.631142
MSTRG.115427.1	0.16957	0.161192			MSTRG.115427.1	0.16957	0.161192	ENSRNOT00000003600	4.03487	5.72168
MSTRG.11544.2	0.83528	1.20446			MSTRG.11544.2	0.83528	1.20446	ENSRNOT00000003605	14.862	29.5365
MSTRG.11544.4	0.685945	1.89025			MSTRG.11544.4	0.685945	1.89025	ENSRNOT00000003611	134.809	106.226
MSTRG.115457.1	0.130405	0.25412			MSTRG.115457.1	0.130405	0.25412	ENSRNOT00000003615	0.509769	1.3362
MSTRG.115459.1	0.321703	0.365461			MSTRG.115459.1	0.321703	0.365461	ENSRNOT00000003618	6.05209	5.47528
MSTRG.115460.1	0.262766	0.817187			MSTRG.115460.1	0.262766	0.817187	ENSRNOT00000003630	0.532983	0
MSTRG.115461.1	0.379466	1.02607			MSTRG.115461.1	0.379466	1.02607	ENSRNOT00000003633	4.08634	2.86113
MSTRG.115462.1	0.961282	2.42294			MSTRG.115462.1	0.961282	2.42294	ENSRNOT00000003636	2.267	2.44986
MSTRG.115472.1	0.672829	1.45184			MSTRG.115472.1	0.672829	1.45184	ENSRNOT00000003638	0.187385	0.356766
MSTRG.115496.1	0.193545	0.156214			MSTRG.115496.1	0.193545	0.156214	ENSRNOT00000003639	4.06886	6.38969
MSTRG.115578.1	0	0.403288			MSTRG.115578.1	0	0.403288	ENSRNOT00000003641	13.411	18.6462
MSTRG.115655.7	0.035206	0.722554			MSTRG.115655.7	0.035206	0.722554	ENSRNOT00000003645	0.071849	0.090564
MSTRG.115656.1	0.140874	1.1684			MSTRG.115656.1	0.140874	1.1684	ENSRNOT00000003650	0.027983	6.30437
MSTRG.115661.1	0	0.33712			MSTRG.115661.1	0	0.33712	ENSRNOT00000003658	45.6814	44.8663
MSTRG.115664.1	0.069533	0.902697			MSTRG.115664.1	0.069533	0.902697	ENSRNOT00000003661	0.024061	0.143489
MSTRG.115705.2	2.30001	0.042855			MSTRG.115705.2	2.30001	0.042855	ENSRNOT00000003667	18.5244	15.7375
MSTRG.115705.3	0	3.29742			MSTRG.115705.3	0	3.29742	ENSRNOT00000003671	0.002864	0.006453
MSTRG.115705.4	0	3.02213			MSTRG.115705.4	0	3.02213	ENSRNOT00000003674	75.8599	98.695
MSTRG.115706.1	0.202379	0.559152			MSTRG.115706.1	0.202379	0.559152	ENSRNOT00000003684	0.404869	11.9916
MSTRG.115711.1	0.26984	0.749281			MSTRG.115711.1	0.26984	0.749281	ENSRNOT00000003685	4.64544	5.25805
MSTRG.115731.1	0.254504	0.370137			MSTRG.115731.1	0.254504	0.370137	ENSRNOT00000003686	0.510669	0.690277
MSTRG.115740.1	0.102848	0.976791			MSTRG.115740.1	0.102848	0.976791	ENSRNOT00000003687	0.473084	1.92451
MSTRG.115742.1	0.042711	0.311914			MSTRG.115742.1	0.042711	0.311914	ENSRNOT00000003690	0.490195	0.624201
MSTRG.115844.1	0	0.38383			MSTRG.115844.1	0	0.38383	ENSRNOT00000003691	28.9719	32.4909
MSTRG.115889.1	0.542478	0.184371			MSTRG.115889.1	0.542478	0.184371	ENSRNOT00000003696	38.6969	39.6794
MSTRG.115891.2	0.005754	0.494496			MSTRG.115891.2	0.005754	0.494496	ENSRNOT00000003697	10.7042	9.11991
MSTRG.115948.1	0.082401	0.435332			MSTRG.115948.1	0.082401	0.435332	ENSRNOT00000003699	8.55228	11.7235
MSTRG.115978.1	0.35559	0.184248			MSTRG.115978.1	0.35559	0.184248	ENSRNOT00000003700	0.95393	0.958337
MSTRG.11602.1	0.254336	0.865952			MSTRG.11602.1	0.254336	0.865952	ENSRNOT00000003703	0.04391	0
MSTRG.116053.3	0.527331	0.55232			MSTRG.116053.3	0.527331	0.55232	ENSRNOT00000003705	0.106631	0
MSTRG.116074.1	0.817122	0.97386			MSTRG.116074.1	0.817122	0.97386	ENSRNOT00000003713	1.17355	2.05189
MSTRG.116076.1	0.048757	0.303297			MSTRG.116076.1	0.048757	0.303297	ENSRNOT00000003714	3.24514	3.41119
MSTRG.116107.1	0	0.269846			MSTRG.116107.1	0	0.269846	ENSRNOT00000003715	31.3607	28.9875
MSTRG.116111.1	0.108812	0.373354			MSTRG.116111.1	0.108812	0.373354	ENSRNOT00000003721	0.030951	0.056669
MSTRG.116114.1	0	0.500112			MSTRG.116114.1	0	0.500112	ENSRNOT00000003724	0.058752	0.281552
MSTRG.116141.1	0.051218	0.448588			MSTRG.116141.1	0.051218	0.448588	ENSRNOT00000003728	9.66369	10.9504
MSTRG.116152.1	0.023528	0.420363			MSTRG.116152.1	0.023528	0.420363	ENSRNOT00000003730	0.08382	0
MSTRG.11620.1	4.0293	3.82927			MSTRG.11620.1	4.0293	3.82927	ENSRNOT00000003733	0.18395	0.071028
MSTRG.11623.1	1.07174	0.739844			MSTRG.11623.1	1.07174	0.739844	ENSRNOT00000003735	6.93933	1.3133
MSTRG.116266.1	0.149599	0.438724			MSTRG.116266.1	0.149599	0.438724	ENSRNOT00000003739	4.20192	0.642407
MSTRG.116311.1	0.541562	1.43277			MSTRG.116311.1	0.541562	1.43277	ENSRNOT00000003745	0	0.109455
MSTRG.116346.1	9.72614	11.7504			MSTRG.116346.1	9.72614	11.7504	ENSRNOT00000003748	0	0.06093
MSTRG.116381.3	0.347136	1.42543			MSTRG.116381.3	0.347136	1.42543	ENSRNOT00000003749	0.151925	0.04203
MSTRG.116381.4	0.702171	0.077595			MSTRG.116381.4	0.702171	0.077595	ENSRNOT00000003750	17.2661	0.552758
MSTRG.116411.3	0.931435	1.20713			MSTRG.116411.3	0.931435	1.20713	ENSRNOT00000003762	12.1262	13.4456
MSTRG.116412.1	0.38109	0.144032			MSTRG.116412.1	0.38109	0.144032	ENSRNOT00000003765	0.644688	0.567853
MSTRG.116416.1	0.344705	0.202975			MSTRG.116416.1	0.344705	0.202975	ENSRNOT00000003768	1.75757	0.924605
MSTRG.116463.1	0.963805	0.351899			MSTRG.116463.1	0.963805	0.351899	ENSRNOT00000003770	0.424231	0.6692
MSTRG.116485.1	0	5.14546			MSTRG.116485.1	0	5.14546	ENSRNOT00000003772	1.15668	1.40112
MSTRG.116486.1	0	0.422467			MSTRG.116486.1	0	0.422467	ENSRNOT00000003773	0.101703	0.140597
MSTRG.116490.1	0	0.555107			MSTRG.116490.1	0	0.555107	ENSRNOT00000003774	13.7702	64.3042
MSTRG.116492.1	0.553923	0.414779			MSTRG.116492.1	0.553923	0.414779	ENSRNOT00000003777	0.002209	4.902
MSTRG.116517.1	0.024761	0.391984			MSTRG.116517.1	0.024761	0.391984	ENSRNOT00000003778	0.223713	0.192261
MSTRG.116517.2	0.297471	0.021951			MSTRG.116517.2	0.297471	0.021951	ENSRNOT00000003779	7.15665	9.37476
MSTRG.116525.1	0.093541	0.505751			MSTRG.116525.1	0.093541	0.505751	ENSRNOT00000003780	13.3311	13.2982
MSTRG.116601.2	0.101072	0.127494			MSTRG.116601.2	0.101072	0.127494	ENSRNOT00000003782	10.9953	2.82498
MSTRG.116601.3	0	0.371314			MSTRG.116601.3	0	0.371314	ENSRNOT00000003784	0.121804	0.125715
MSTRG.116601.4	0.150486	0.159888			MSTRG.116601.4	0.150486	0.159888	ENSRNOT00000003787	0	0.025192
MSTRG.116601.5	0.943858	1.019			MSTRG.116601.5	0.943858	1.019	ENSRNOT00000003788	0.106156	0.157246
MSTRG.116601.6	0.853668	0.599115			MSTRG.116601.6	0.853668	0.599115	ENSRNOT00000003789	0	2.82592
MSTRG.116603.1	1.59932	3.06886			MSTRG.116603.1	1.59932	3.06886	ENSRNOT00000003791	17.1299	18.7491
MSTRG.116632.1	0.103627	0.255998			MSTRG.116632.1	0.103627	0.255998	ENSRNOT00000003794	0.055068	0
MSTRG.116722.1	1.37386	1.40682			MSTRG.116722.1	1.37386	1.40682	ENSRNOT00000003797	0	0.084427
MSTRG.116737.1	0.007923	0.70284			MSTRG.116737.1	0.007923	0.70284	ENSRNOT00000003799	0	0.01325
MSTRG.116737.2	1.44176	0.824082			MSTRG.116737.2	1.44176	0.824082	ENSRNOT00000003800	2.10868	7.21369
MSTRG.116737.3	0.714153	1.38831			MSTRG.116737.3	0.714153	1.38831	ENSRNOT00000003804	6.60396	4.24273
MSTRG.116737.4	1.43074	1.49154			MSTRG.116737.4	1.43074	1.49154	ENSRNOT00000003812	0.392733	3.2e-05
MSTRG.116773.1	0.26157	0.004413			MSTRG.116773.1	0.26157	0.004413	ENSRNOT00000003818	0.025749	0
MSTRG.11681.1	0.052786	0.323656			MSTRG.11681.1	0.052786	0.323656	ENSRNOT00000003828	0.064873	0.071129
MSTRG.116846.1	0.477747	0.393906			MSTRG.116846.1	0.477747	0.393906	ENSRNOT00000003832	3.50585	4.51063
MSTRG.116855.1	1.2753	2.01594			MSTRG.116855.1	1.2753	2.01594	ENSRNOT00000003834	0.145246	0.187651
MSTRG.116903.1	0.453688	0.66661			MSTRG.116903.1	0.453688	0.66661	ENSRNOT00000003836	1.72385	2.06061
MSTRG.116904.1	1.01541	1.16832			MSTRG.116904.1	1.01541	1.16832	ENSRNOT00000003837	1.09083	1.91892
MSTRG.116905.1	1.08271	1.19046			MSTRG.116905.1	1.08271	1.19046	ENSRNOT00000003840	3.40408	3.61943
MSTRG.116906.1	1.01544	1.46793			MSTRG.116906.1	1.01544	1.46793	ENSRNOT00000003841	4.62906	8.29964
MSTRG.116907.1	0.578344	0.758442			MSTRG.116907.1	0.578344	0.758442	ENSRNOT00000003843	1.13186	0.494771
MSTRG.116908.1	0.530681	0.431929			MSTRG.116908.1	0.530681	0.431929	ENSRNOT00000003844	9.85766	10.3481
MSTRG.116959.1	0.311763	1.32392			MSTRG.116959.1	0.311763	1.32392	ENSRNOT00000003851	0.017286	0.08844
MSTRG.116968.1	0.233475	0			MSTRG.116968.1	0.233475	0	ENSRNOT00000003857	0.087646	0.191628
MSTRG.117017.1	0.282135	0.065016			MSTRG.117017.1	0.282135	0.065016	ENSRNOT00000003859	4.38476	4.18662
MSTRG.117026.1	0.377343	0			MSTRG.117026.1	0.377343	0	ENSRNOT00000003867	5.03156	6.09082
MSTRG.117028.1	0.258527	0.661486			MSTRG.117028.1	0.258527	0.661486	ENSRNOT00000003870	0.100441	0
MSTRG.117043.1	0.194157	0.278298			MSTRG.117043.1	0.194157	0.278298	ENSRNOT00000003871	3.2754	3.87018
MSTRG.117043.2	0.782754	0.778928			MSTRG.117043.2	0.782754	0.778928	ENSRNOT00000003872	1.3719	1.19875
MSTRG.117043.3	0.630604	0.327058			MSTRG.117043.3	0.630604	0.327058	ENSRNOT00000003878	5.76788	5.23916
MSTRG.117045.1	0.140474	0.281009			MSTRG.117045.1	0.140474	0.281009	ENSRNOT00000003879	0.012147	0
MSTRG.117046.1	0.323784	0.266819			MSTRG.117046.1	0.323784	0.266819	ENSRNOT00000003884	0.347285	0.475897
MSTRG.117047.1	0.457853	0.628146			MSTRG.117047.1	0.457853	0.628146	ENSRNOT00000003885	0.144252	0
MSTRG.117075.1	0.405584	0.48556			MSTRG.117075.1	0.405584	0.48556	ENSRNOT00000003886	0.177265	0
MSTRG.117077.4	0.350697	0.709766			MSTRG.117077.4	0.350697	0.709766	ENSRNOT00000003888	2.16009	0.006485
MSTRG.117079.1	0.915677	1.35913			MSTRG.117079.1	0.915677	1.35913	ENSRNOT00000003890	0.017285	0.053964
MSTRG.11709.1	1.17425	0.742901			MSTRG.11709.1	1.17425	0.742901	ENSRNOT00000003891	7.66914	7.56581
MSTRG.117106.1	0.371763	0			MSTRG.117106.1	0.371763	0	ENSRNOT00000003892	0	0.002362
MSTRG.117140.1	0.4325	0.651225			MSTRG.117140.1	0.4325	0.651225	ENSRNOT00000003895	3.21787	3.96401
MSTRG.117169.1	0	0.41713			MSTRG.117169.1	0	0.41713	ENSRNOT00000003899	0	0.059358
MSTRG.117187.1	0.676766	0.913958			MSTRG.117187.1	0.676766	0.913958	ENSRNOT00000003907	1e-06	0
MSTRG.117198.1	0.49425	0.671178			MSTRG.117198.1	0.49425	0.671178	ENSRNOT00000003908	0	0.215555
MSTRG.117199.1	0.497321	0.924231			MSTRG.117199.1	0.497321	0.924231	ENSRNOT00000003914	14.6981	22.3568
MSTRG.117247.1	1.10295	1.57318			MSTRG.117247.1	1.10295	1.57318	ENSRNOT00000003921	0	0.003126
MSTRG.117286.2	0.400453	0.354746			MSTRG.117286.2	0.400453	0.354746	ENSRNOT00000003922	0.165405	0.245104
MSTRG.117291.1	0	0.559224			MSTRG.117291.1	0	0.559224	ENSRNOT00000003926	54.4531	46.1353
MSTRG.117293.1	0.184295	0.33189			MSTRG.117293.1	0.184295	0.33189	ENSRNOT00000003928	0	0.154943
MSTRG.117294.1	0.420383	0.321436			MSTRG.117294.1	0.420383	0.321436	ENSRNOT00000003931	4.3484	3.01367
MSTRG.117315.1	0.069407	0.532505			MSTRG.117315.1	0.069407	0.532505	ENSRNOT00000003932	69.524	111.942
MSTRG.117325.1	117.957	92.7451			MSTRG.117325.1	117.957	92.7451	ENSRNOT00000003933	0.026313	0.00369
MSTRG.117351.1	0	0.778596			MSTRG.117351.1	0	0.778596	ENSRNOT00000003934	0.008233	0.028438
MSTRG.117359.1	0.11874	0.467197			MSTRG.117359.1	0.11874	0.467197	ENSRNOT00000003940	0.05708	0.096165
MSTRG.117363.1	0.261622	0			MSTRG.117363.1	0.261622	0	ENSRNOT00000003941	3.41612	1.67417
MSTRG.117376.1	0.034747	0.456122			MSTRG.117376.1	0.034747	0.456122	ENSRNOT00000003950	17.9132	15.9968
MSTRG.117387.1	0.304023	0.535074			MSTRG.117387.1	0.304023	0.535074	ENSRNOT00000003954	0.005627	0.013669
MSTRG.117406.1	0.140788	0.652769			MSTRG.117406.1	0.140788	0.652769	ENSRNOT00000003965	335.887	383.886
MSTRG.117412.1	0.237121	0.300301			MSTRG.117412.1	0.237121	0.300301	ENSRNOT00000003966	1.0385	1.47768
MSTRG.117420.2	0.121572	0.633573			MSTRG.117420.2	0.121572	0.633573	ENSRNOT00000003969	0.083849	0.049754
MSTRG.117424.1	0.004976	0.421545			MSTRG.117424.1	0.004976	0.421545	ENSRNOT00000003971	0.019351	0.427156
MSTRG.117432.1	0.341758	0.704712			MSTRG.117432.1	0.341758	0.704712	ENSRNOT00000003974	4.17031	2.90346
MSTRG.117433.1	0.262467	0.744489			MSTRG.117433.1	0.262467	0.744489	ENSRNOT00000003976	0	0.573626
MSTRG.117435.1	0.345477	0.32367			MSTRG.117435.1	0.345477	0.32367	ENSRNOT00000003977	0.070167	0.036057
MSTRG.117441.1	0.447908	0.454717			MSTRG.117441.1	0.447908	0.454717	ENSRNOT00000003979	0.063283	0.562204
MSTRG.117445.1	0.252832	1.31441			MSTRG.117445.1	0.252832	1.31441	ENSRNOT00000003980	0.806493	0.779196
MSTRG.117504.1	0.312029	1.46853			MSTRG.117504.1	0.312029	1.46853	ENSRNOT00000003981	0	0.066001
MSTRG.117504.2	0.407702	1.17543			MSTRG.117504.2	0.407702	1.17543	ENSRNOT00000003984	0.019503	0
MSTRG.117504.3	0.072066	0.665671			MSTRG.117504.3	0.072066	0.665671	ENSRNOT00000003986	0.22498	0.314688
MSTRG.117504.4	0.022796	0.370898			MSTRG.117504.4	0.022796	0.370898	ENSRNOT00000003987	3.38507	1.17473
MSTRG.117509.1	1.48601	3.28751			MSTRG.117509.1	1.48601	3.28751	ENSRNOT00000003989	2.52693	7.05864
MSTRG.117521.1	0.155164	0.584324			MSTRG.117521.1	0.155164	0.584324	ENSRNOT00000003991	0.72893	0.382599
MSTRG.117539.1	1.02036	1.94484			MSTRG.117539.1	1.02036	1.94484	ENSRNOT00000003992	2.90581	2.75195
MSTRG.117540.1	0.988458	1.2461			MSTRG.117540.1	0.988458	1.2461	ENSRNOT00000003998	0.1245	0.161207
MSTRG.117589.1	0.227379	0.652456			MSTRG.117589.1	0.227379	0.652456	ENSRNOT00000004001	19.2665	17.2817
MSTRG.117638.1	0	0.374387			MSTRG.117638.1	0	0.374387	ENSRNOT00000004003	0.360102	0.438254
MSTRG.117649.1	0.441031	0			MSTRG.117649.1	0.441031	0	ENSRNOT00000004006	23.1158	18.114
MSTRG.11766.1	0.207437	0.397951			MSTRG.11766.1	0.207437	0.397951	ENSRNOT00000004007	0	0.004181
MSTRG.117719.1	0.793525	0			MSTRG.117719.1	0.793525	0	ENSRNOT00000004010	0.37732	0.293767
MSTRG.117720.1	0	0.338339			MSTRG.117720.1	0	0.338339	ENSRNOT00000004011	5.69691	5.85459
MSTRG.117721.1	0.11697	0.335198			MSTRG.117721.1	0.11697	0.335198	ENSRNOT00000004017	1.64723	3.65456
MSTRG.117722.1	0.607195	1.06698			MSTRG.117722.1	0.607195	1.06698	ENSRNOT00000004023	12.5064	11.247
MSTRG.117829.3	0.295221	0.586084			MSTRG.117829.3	0.295221	0.586084	ENSRNOT00000004026	5.21956	2.90045
MSTRG.117830.1	0.115159	0.330084			MSTRG.117830.1	0.115159	0.330084	ENSRNOT00000004027	14.1417	17.9819
MSTRG.117840.1	0.24418	0.053969			MSTRG.117840.1	0.24418	0.053969	ENSRNOT00000004030	0.788464	0.888824
MSTRG.117847.1	0.554124	0.938123			MSTRG.117847.1	0.554124	0.938123	ENSRNOT00000004032	1.28985	2.02327
MSTRG.11785.1	16.2571	21.4601			MSTRG.11785.1	16.2571	21.4601	ENSRNOT00000004035	0.032353	0.077337
MSTRG.11795.1	0.241428	0.411092			MSTRG.11795.1	0.241428	0.411092	ENSRNOT00000004042	6.41374	1.61653
MSTRG.117960.1	1.10005	0.705416			MSTRG.117960.1	1.10005	0.705416	ENSRNOT00000004046	27.2012	27.284
MSTRG.11800.1	0.137318	0.258388			MSTRG.11800.1	0.137318	0.258388	ENSRNOT00000004047	0	0.012327
MSTRG.118013.1	0.466325	0.089209			MSTRG.118013.1	0.466325	0.089209	ENSRNOT00000004048	0	0.016472
MSTRG.118028.1	0.635274	0.335954			MSTRG.118028.1	0.635274	0.335954	ENSRNOT00000004058	0.341392	4.20563
MSTRG.118032.1	0.087377	0.571391			MSTRG.118032.1	0.087377	0.571391	ENSRNOT00000004065	0.01006	0
MSTRG.118038.1	0.702873	0.572144			MSTRG.118038.1	0.702873	0.572144	ENSRNOT00000004070	0.024842	0.12104
MSTRG.118088.1	6.21769	6.2876			MSTRG.118088.1	6.21769	6.2876	ENSRNOT00000004074	0.989789	0.760697
MSTRG.118090.1	0.04694	0.351686			MSTRG.118090.1	0.04694	0.351686	ENSRNOT00000004078	0.051794	1.33871
MSTRG.118093.1	0.338812	0.180953			MSTRG.118093.1	0.338812	0.180953	ENSRNOT00000004081	0.768776	1.29209
MSTRG.118096.1	1.47613	0.598963			MSTRG.118096.1	1.47613	0.598963	ENSRNOT00000004083	15.6628	18.2962
MSTRG.118096.2	0.612385	0.238604			MSTRG.118096.2	0.612385	0.238604	ENSRNOT00000004091	295.576	392.378
MSTRG.118107.1	0	2.24176			MSTRG.118107.1	0	2.24176	ENSRNOT00000004094	0.3256	0.781126
MSTRG.118121.1	0.548964	0.573865			MSTRG.118121.1	0.548964	0.573865	ENSRNOT00000004111	1.44248	0.144804
MSTRG.118126.1	1.08259	0.977409			MSTRG.118126.1	1.08259	0.977409	ENSRNOT00000004113	1.55669	2.13087
MSTRG.118148.1	0	0.273648			MSTRG.118148.1	0	0.273648	ENSRNOT00000004117	0.290314	1.2083
MSTRG.11820.1	0.09544	0.960991			MSTRG.11820.1	0.09544	0.960991	ENSRNOT00000004121	1.03517	2.0687
MSTRG.11821.1	0.686579	0.32355			MSTRG.11821.1	0.686579	0.32355	ENSRNOT00000004127	0.218509	0.096232
MSTRG.11824.1	0.461725	1.01814			MSTRG.11824.1	0.461725	1.01814	ENSRNOT00000004128	0	0.040563
MSTRG.118274.5	0.349663	0.805774			MSTRG.118274.5	0.349663	0.805774	ENSRNOT00000004138	0.792003	1.46966
MSTRG.118372.1	0.588732	1.6357			MSTRG.118372.1	0.588732	1.6357	ENSRNOT00000004141	0.172691	0.953105
MSTRG.118379.1	0.070582	0.589298			MSTRG.118379.1	0.070582	0.589298	ENSRNOT00000004143	0.292188	0.641885
MSTRG.118405.2	0	0.803586			MSTRG.118405.2	0	0.803586	ENSRNOT00000004147	0.00412	0.009007
MSTRG.118434.2	0.333499	0.065399			MSTRG.118434.2	0.333499	0.065399	ENSRNOT00000004153	0.028761	0.27997
MSTRG.118472.1	0.125973	0.753689			MSTRG.118472.1	0.125973	0.753689	ENSRNOT00000004159	16.1807	18.9529
MSTRG.118495.1	0	1.00233			MSTRG.118495.1	0	1.00233	ENSRNOT00000004161	0.06118	1.14962
MSTRG.118506.1	0.226844	0			MSTRG.118506.1	0.226844	0	ENSRNOT00000004163	1.65926	1.6803
MSTRG.118515.1	0	0.274416			MSTRG.118515.1	0	0.274416	ENSRNOT00000004172	3.21431	4.84082
MSTRG.118515.2	0.591729	0.193857			MSTRG.118515.2	0.591729	0.193857	ENSRNOT00000004173	7.5543	5.29095
MSTRG.118540.1	0.343813	0.954727			MSTRG.118540.1	0.343813	0.954727	ENSRNOT00000004174	0.027887	0.082173
MSTRG.118589.1	0.095909	0.559631			MSTRG.118589.1	0.095909	0.559631	ENSRNOT00000004176	24.068	21.9641
MSTRG.118591.1	0.626774	0.828715			MSTRG.118591.1	0.626774	0.828715	ENSRNOT00000004179	0.39329	3.51867
MSTRG.11873.1	0	0.496129			MSTRG.11873.1	0	0.496129	ENSRNOT00000004181	0.166745	0.172095
MSTRG.118789.1	0.506494	0.787459			MSTRG.118789.1	0.506494	0.787459	ENSRNOT00000004183	0.062681	0
MSTRG.11884.1	35.1233	31.2212			MSTRG.11884.1	35.1233	31.2212	ENSRNOT00000004184	0.143765	0.311656
MSTRG.11884.10	95.7274	83.9597			MSTRG.11884.10	95.7274	83.9597	ENSRNOT00000004187	0	0.293993
MSTRG.11884.2	26.4201	31.1887			MSTRG.11884.2	26.4201	31.1887	ENSRNOT00000004191	0.091137	0.143779
MSTRG.11884.3	85.6889	77.8679			MSTRG.11884.3	85.6889	77.8679	ENSRNOT00000004192	4.67373	4.579
MSTRG.11884.4	83.7317	74.3329			MSTRG.11884.4	83.7317	74.3329	ENSRNOT00000004193	0.140839	0
MSTRG.11884.5	28.4781	28.631			MSTRG.11884.5	28.4781	28.631	ENSRNOT00000004196	1.33526	4.06251
MSTRG.11884.6	9.41275	1.45843			MSTRG.11884.6	9.41275	1.45843	ENSRNOT00000004199	0.051546	0.090152
MSTRG.11884.7	9.42471	7.49875			MSTRG.11884.7	9.42471	7.49875	ENSRNOT00000004204	0.550542	0.558192
MSTRG.11884.8	57.5599	47.2495			MSTRG.11884.8	57.5599	47.2495	ENSRNOT00000004206	42.7323	49.9297
MSTRG.11884.9	0.734487	1.4672			MSTRG.11884.9	0.734487	1.4672	ENSRNOT00000004213	0.15578	0.180065
MSTRG.11885.1	3.36137	0.612692			MSTRG.11885.1	3.36137	0.612692	ENSRNOT00000004217	10.5633	12.0225
MSTRG.11885.2	2.27849	2.89194			MSTRG.11885.2	2.27849	2.89194	ENSRNOT00000004223	0	0.094863
MSTRG.11885.3	38.2365	42.841			MSTRG.11885.3	38.2365	42.841	ENSRNOT00000004224	2.96652	4.00456
MSTRG.11885.4	292.278	264.022			MSTRG.11885.4	292.278	264.022	ENSRNOT00000004228	25.519	19.813
MSTRG.11885.5	224.871	198.671			MSTRG.11885.5	224.871	198.671	ENSRNOT00000004229	0.02692	0.018637
MSTRG.11885.6	1.03769	2.08752			MSTRG.11885.6	1.03769	2.08752	ENSRNOT00000004232	16.2792	16.569
MSTRG.11886.1	1.02687	1.67643			MSTRG.11886.1	1.02687	1.67643	ENSRNOT00000004235	4.32541	5.67941
MSTRG.11887.1	0.307343	0.427768			MSTRG.11887.1	0.307343	0.427768	ENSRNOT00000004236	0.023363	0.263267
MSTRG.118903.1	0.226718	0.253906			MSTRG.118903.1	0.226718	0.253906	ENSRNOT00000004237	0	0.025715
MSTRG.118965.1	0.281511	0.869737			MSTRG.118965.1	0.281511	0.869737	ENSRNOT00000004238	55.78	63.0593
MSTRG.119012.1	0.343501	0.393386			MSTRG.119012.1	0.343501	0.393386	ENSRNOT00000004241	0.499569	0.676519
MSTRG.119016.1	0.282037	0.160608			MSTRG.119016.1	0.282037	0.160608	ENSRNOT00000004243	8.85805	9.16521
MSTRG.119134.1	0	0.39291			MSTRG.119134.1	0	0.39291	ENSRNOT00000004248	0.133134	0.167283
MSTRG.119140.1	0	0.26731			MSTRG.119140.1	0	0.26731	ENSRNOT00000004249	0.995627	0.626789
MSTRG.119155.1	0.228163	0.538092			MSTRG.119155.1	0.228163	0.538092	ENSRNOT00000004252	16.7793	10.4074
MSTRG.119156.1	0.151637	0.528099			MSTRG.119156.1	0.151637	0.528099	ENSRNOT00000004256	0.25753	0.672206
MSTRG.119158.1	0.525493	0.520854			MSTRG.119158.1	0.525493	0.520854	ENSRNOT00000004260	79.7378	87.6578
MSTRG.119161.1	0.964667	0.898449			MSTRG.119161.1	0.964667	0.898449	ENSRNOT00000004263	1.91809	3.8184
MSTRG.119168.1	0	0.697817			MSTRG.119168.1	0	0.697817	ENSRNOT00000004269	16.2375	14.971
MSTRG.119265.1	0.183053	0.27755			MSTRG.119265.1	0.183053	0.27755	ENSRNOT00000004272	18.7326	25.03
MSTRG.119283.1	0.716007	0.348951			MSTRG.119283.1	0.716007	0.348951	ENSRNOT00000004274	0.061191	0.181516
MSTRG.119284.1	0.372875	0.314803			MSTRG.119284.1	0.372875	0.314803	ENSRNOT00000004278	628.258	569.711
MSTRG.119288.1	0.211437	0.348764			MSTRG.119288.1	0.211437	0.348764	ENSRNOT00000004279	0.25212	0.235294
MSTRG.119318.1	0.190693	0.552735			MSTRG.119318.1	0.190693	0.552735	ENSRNOT00000004280	0.381506	0.173097
MSTRG.119321.1	0.261039	0.352264			MSTRG.119321.1	0.261039	0.352264	ENSRNOT00000004283	0.032991	25.0424
MSTRG.119326.1	0.256975	0.534599			MSTRG.119326.1	0.256975	0.534599	ENSRNOT00000004289	3.91659	8.08836
MSTRG.119392.1	0	0.284584			MSTRG.119392.1	0	0.284584	ENSRNOT00000004290	38.6537	36.7811
MSTRG.119425.1	0.30563	0.107653			MSTRG.119425.1	0.30563	0.107653	ENSRNOT00000004291	0.130378	0.165733
MSTRG.119432.1	0.255393	0.110994			MSTRG.119432.1	0.255393	0.110994	ENSRNOT00000004293	1.68541	6.31414
MSTRG.119469.1	0.313877	0.115698			MSTRG.119469.1	0.313877	0.115698	ENSRNOT00000004294	0.16541	0.961229
MSTRG.119471.1	0.120084	0.476511			MSTRG.119471.1	0.120084	0.476511	ENSRNOT00000004297	23.3727	20.526
MSTRG.119489.1	0.108466	0.634853			MSTRG.119489.1	0.108466	0.634853	ENSRNOT00000004298	0.070767	0.06993
MSTRG.119498.1	0.083882	0.639702			MSTRG.119498.1	0.083882	0.639702	ENSRNOT00000004303	0	0.004656
MSTRG.119511.1	0.398616	0.359064			MSTRG.119511.1	0.398616	0.359064	ENSRNOT00000004305	19.7981	19.1511
MSTRG.119541.1	0.240087	0.087043			MSTRG.119541.1	0.240087	0.087043	ENSRNOT00000004308	3.15333	4.29024
MSTRG.119561.1	28.4414	23.1509			MSTRG.119561.1	28.4414	23.1509	ENSRNOT00000004310	0.182071	2.1992
MSTRG.119568.1	0	0.277595			MSTRG.119568.1	0	0.277595	ENSRNOT00000004313	3.48696	2.50169
MSTRG.119569.1	0.48859	0.124149			MSTRG.119569.1	0.48859	0.124149	ENSRNOT00000004314	0.39949	0.635462
MSTRG.119569.2	0.2799	0			MSTRG.119569.2	0.2799	0	ENSRNOT00000004319	32.7688	23.1317
MSTRG.119586.1	0.319028	0.267124			MSTRG.119586.1	0.319028	0.267124	ENSRNOT00000004320	4.98923	6.21516
MSTRG.119588.1	0.040763	0.489655			MSTRG.119588.1	0.040763	0.489655	ENSRNOT00000004322	0.088455	0.089274
MSTRG.119592.1	2.15071	1.92906			MSTRG.119592.1	2.15071	1.92906	ENSRNOT00000004323	5.3429	11.5439
MSTRG.119633.1	0	0.557754			MSTRG.119633.1	0	0.557754	ENSRNOT00000004329	0.165511	0.529845
MSTRG.119638.1	0.316359	0.242306			MSTRG.119638.1	0.316359	0.242306	ENSRNOT00000004330	2.78177	4.70206
MSTRG.11964.1	0	0.462927			MSTRG.11964.1	0	0.462927	ENSRNOT00000004342	0.383891	1.16551
MSTRG.119648.1	0.780805	1.39116			MSTRG.119648.1	0.780805	1.39116	ENSRNOT00000004346	19.9985	26.4448
MSTRG.119659.1	0.447711	0.449554			MSTRG.119659.1	0.447711	0.449554	ENSRNOT00000004347	0.090039	0.179273
MSTRG.11966.1	1.16913	2.95334			MSTRG.11966.1	1.16913	2.95334	ENSRNOT00000004349	0	0.024387
MSTRG.119703.1	1.30974	3.27111			MSTRG.119703.1	1.30974	3.27111	ENSRNOT00000004350	14.3688	12.168
MSTRG.119708.1	0.421951	0.578666			MSTRG.119708.1	0.421951	0.578666	ENSRNOT00000004351	5.54116	8.41726
MSTRG.119725.1	0.456898	0.7005			MSTRG.119725.1	0.456898	0.7005	ENSRNOT00000004356	0.018212	0.026519
MSTRG.119730.1	0.314165	0			MSTRG.119730.1	0.314165	0	ENSRNOT00000004357	2.29406	3.70095
MSTRG.119736.1	0.178218	0.345228			MSTRG.119736.1	0.178218	0.345228	ENSRNOT00000004359	1.0159	0.654865
MSTRG.119737.2	0	0.267242			MSTRG.119737.2	0	0.267242	ENSRNOT00000004363	1.29241	1.78743
MSTRG.119756.1	0.677855	0.514183			MSTRG.119756.1	0.677855	0.514183	ENSRNOT00000004364	20.9983	28.8642
MSTRG.119770.1	0.385395	0.424778			MSTRG.119770.1	0.385395	0.424778	ENSRNOT00000004365	1.85554	2.67228
MSTRG.119770.2	0.166846	0.541229			MSTRG.119770.2	0.166846	0.541229	ENSRNOT00000004370	14.1631	16.4356
MSTRG.119771.1	0.669844	0.889779			MSTRG.119771.1	0.669844	0.889779	ENSRNOT00000004371	0.021719	0.055168
MSTRG.119772.1	0.490205	0.608577			MSTRG.119772.1	0.490205	0.608577	ENSRNOT00000004372	7.9642	8.26224
MSTRG.119773.1	0.055059	0.363759			MSTRG.119773.1	0.055059	0.363759	ENSRNOT00000004373	6.05033	3.07836
MSTRG.119778.1	0.032016	0.41373			MSTRG.119778.1	0.032016	0.41373	ENSRNOT00000004376	6.04746	9.99393
MSTRG.119843.1	0	0.273274			MSTRG.119843.1	0	0.273274	ENSRNOT00000004377	0.047728	0.110321
MSTRG.119857.1	0.925204	1.45861			MSTRG.119857.1	0.925204	1.45861	ENSRNOT00000004379	18.4411	23.6149
MSTRG.119858.1	0.983643	1.73442			MSTRG.119858.1	0.983643	1.73442	ENSRNOT00000004382	2.10137	2.84601
MSTRG.119874.1	2.20793	2.60241			MSTRG.119874.1	2.20793	2.60241	ENSRNOT00000004383	0.298812	0.46096
MSTRG.119874.2	0.4629	0.212799			MSTRG.119874.2	0.4629	0.212799	ENSRNOT00000004384	3.61453	2.82135
MSTRG.119927.1	0.132669	0.677317			MSTRG.119927.1	0.132669	0.677317	ENSRNOT00000004385	8.85579	9.78343
MSTRG.119972.1	0.682407	1.39048			MSTRG.119972.1	0.682407	1.39048	ENSRNOT00000004386	0.144021	0.08852
MSTRG.120026.1	0.108395	0.363786			MSTRG.120026.1	0.108395	0.363786	ENSRNOT00000004387	0.631355	1.50986
MSTRG.120041.1	0.31156	0.037165			MSTRG.120041.1	0.31156	0.037165	ENSRNOT00000004391	0.009584	0.079203
MSTRG.120042.1	0.042898	0.327197			MSTRG.120042.1	0.042898	0.327197	ENSRNOT00000004394	4.4585	5.05843
MSTRG.120043.1	0.246485	0.05467			MSTRG.120043.1	0.246485	0.05467	ENSRNOT00000004400	0.293909	0.347993
MSTRG.120060.1	0.311362	0.134434			MSTRG.120060.1	0.311362	0.134434	ENSRNOT00000004403	0.283177	0.100299
MSTRG.120099.1	0.452141	0.520215			MSTRG.120099.1	0.452141	0.520215	ENSRNOT00000004404	0.775261	1.27641
MSTRG.120102.2	0.220624	0.284409			MSTRG.120102.2	0.220624	0.284409	ENSRNOT00000004406	0.186171	0.339725
MSTRG.120163.1	0	0.382072			MSTRG.120163.1	0	0.382072	ENSRNOT00000004408	28.6458	38.3973
MSTRG.120164.1	0	0.378051			MSTRG.120164.1	0	0.378051	ENSRNOT00000004412	2.33167	6.07096
MSTRG.120165.1	0.279005	0.480194			MSTRG.120165.1	0.279005	0.480194	ENSRNOT00000004416	2.47074	3.72708
MSTRG.120186.1	0.278625	0.664852			MSTRG.120186.1	0.278625	0.664852	ENSRNOT00000004435	0.022819	0.090822
MSTRG.120216.1	0.211695	0.118031			MSTRG.120216.1	0.211695	0.118031	ENSRNOT00000004440	12.2425	14.5431
MSTRG.120286.1	0.387493	0.639805			MSTRG.120286.1	0.387493	0.639805	ENSRNOT00000004443	0.015452	0.146286
MSTRG.120294.1	0.183317	0.171218			MSTRG.120294.1	0.183317	0.171218	ENSRNOT00000004448	2.94065	3.09568
MSTRG.120296.3	0.622314	0.837367			MSTRG.120296.3	0.622314	0.837367	ENSRNOT00000004456	0.414112	0.001315
MSTRG.120296.5	0.089204	0.261532			MSTRG.120296.5	0.089204	0.261532	ENSRNOT00000004459	0.009457	0.018603
MSTRG.120312.2	0.356395	0.155712			MSTRG.120312.2	0.356395	0.155712	ENSRNOT00000004462	1.05153	0.950141
MSTRG.120312.3	0.413284	0.54148			MSTRG.120312.3	0.413284	0.54148	ENSRNOT00000004463	6.80609	0.098662
MSTRG.120378.1	1.40989	1.03771			MSTRG.120378.1	1.40989	1.03771	ENSRNOT00000004475	24.036	105.088
MSTRG.120386.1	0.692687	1.63197			MSTRG.120386.1	0.692687	1.63197	ENSRNOT00000004477	1.04385	1.55307
MSTRG.120389.1	0.909745	1.04593			MSTRG.120389.1	0.909745	1.04593	ENSRNOT00000004486	0.002948	0.003813
MSTRG.120389.2	0.690243	0.491121			MSTRG.120389.2	0.690243	0.491121	ENSRNOT00000004491	0	0.015616
MSTRG.120443.1	0.705129	1.72301			MSTRG.120443.1	0.705129	1.72301	ENSRNOT00000004494	0.013172	0
MSTRG.120444.1	0.17513	0.652018			MSTRG.120444.1	0.17513	0.652018	ENSRNOT00000004495	7.80273	12.827
MSTRG.120484.1	0.311805	0			MSTRG.120484.1	0.311805	0	ENSRNOT00000004499	0.171355	0.842693
MSTRG.120494.1	0.301056	0.071631			MSTRG.120494.1	0.301056	0.071631	ENSRNOT00000004508	12.2694	7.43177
MSTRG.120507.1	0.459979	0.295039			MSTRG.120507.1	0.459979	0.295039	ENSRNOT00000004510	0	0.35943
MSTRG.120549.1	0.735134	0.244451			MSTRG.120549.1	0.735134	0.244451	ENSRNOT00000004519	0	0.734354
MSTRG.120560.1	1.14324	1.82013			MSTRG.120560.1	1.14324	1.82013	ENSRNOT00000004524	0	0.122066
MSTRG.120583.1	0.395098	0.955693			MSTRG.120583.1	0.395098	0.955693	ENSRNOT00000004525	0.000373	0.005079
MSTRG.120603.1	0.243769	0.381808			MSTRG.120603.1	0.243769	0.381808	ENSRNOT00000004529	0.021524	0
MSTRG.120616.1	0.341755	0.787836			MSTRG.120616.1	0.341755	0.787836	ENSRNOT00000004532	0.125467	1.75306
MSTRG.120620.1	0.473085	0.437035			MSTRG.120620.1	0.473085	0.437035	ENSRNOT00000004540	6.08902	7.73601
MSTRG.120677.1	0.212106	0.064514			MSTRG.120677.1	0.212106	0.064514	ENSRNOT00000004546	0.642028	0.89321
MSTRG.120685.1	0.131146	0.570381			MSTRG.120685.1	0.131146	0.570381	ENSRNOT00000004551	27.5988	26.9271
MSTRG.120719.1	0.372145	0.548649			MSTRG.120719.1	0.372145	0.548649	ENSRNOT00000004560	10.8505	6.64319
MSTRG.120719.2	0.144632	0.12211			MSTRG.120719.2	0.144632	0.12211	ENSRNOT00000004563	0.001208	0.003545
MSTRG.120786.1	0.342103	0.509857			MSTRG.120786.1	0.342103	0.509857	ENSRNOT00000004570	15.0617	20.9785
MSTRG.120795.1	0.465482	0.441328			MSTRG.120795.1	0.465482	0.441328	ENSRNOT00000004578	0	0.047103
MSTRG.120795.2	0.520005	0.417624			MSTRG.120795.2	0.520005	0.417624	ENSRNOT00000004581	10.027	9.8393
MSTRG.120808.1	0.231431	0.33826			MSTRG.120808.1	0.231431	0.33826	ENSRNOT00000004583	3.14902	1.90569
MSTRG.120814.1	0.271704	0.281613			MSTRG.120814.1	0.271704	0.281613	ENSRNOT00000004589	0.056287	0.288141
MSTRG.120820.1	0.368362	0.946933			MSTRG.120820.1	0.368362	0.946933	ENSRNOT00000004590	0.002135	0.001176
MSTRG.120822.1	0.475719	0.352287			MSTRG.120822.1	0.475719	0.352287	ENSRNOT00000004599	0.31742	0.240859
MSTRG.120839.1	0	0.318298			MSTRG.120839.1	0	0.318298	ENSRNOT00000004601	0	0.052877
MSTRG.120868.1	0.067516	0.557153			MSTRG.120868.1	0.067516	0.557153	ENSRNOT00000004602	3.14029	2.18611
MSTRG.120880.1	0.100003	0.647581			MSTRG.120880.1	0.100003	0.647581	ENSRNOT00000004609	2.22988	1.98532
MSTRG.120901.1	0.663997	0			MSTRG.120901.1	0.663997	0	ENSRNOT00000004613	0.846642	2.45502
MSTRG.120914.1	12.0762	15.6917			MSTRG.120914.1	12.0762	15.6917	ENSRNOT00000004614	20.5953	17.9415
MSTRG.120966.1	0.291029	0.203003			MSTRG.120966.1	0.291029	0.203003	ENSRNOT00000004619	7.92362	4.02931
MSTRG.120992.1	0.260775	0			MSTRG.120992.1	0.260775	0	ENSRNOT00000004621	4.49393	5.38831
MSTRG.121010.1	0.345269	0.73678			MSTRG.121010.1	0.345269	0.73678	ENSRNOT00000004632	0.480366	0
MSTRG.121020.1	0	0.41167			MSTRG.121020.1	0	0.41167	ENSRNOT00000004637	0.007469	0.031449
MSTRG.121035.1	0.290354	0.210506			MSTRG.121035.1	0.290354	0.210506	ENSRNOT00000004638	0.252417	0.15794
MSTRG.121088.2	0	0.340943			MSTRG.121088.2	0	0.340943	ENSRNOT00000004641	5.24388	6.37548
MSTRG.121089.1	0.267018	0.930858			MSTRG.121089.1	0.267018	0.930858	ENSRNOT00000004643	0.005597	0.124031
MSTRG.121097.1	0.298196	0.381407			MSTRG.121097.1	0.298196	0.381407	ENSRNOT00000004646	0.381478	0.494764
MSTRG.121098.1	0.128283	0.2837			MSTRG.121098.1	0.128283	0.2837	ENSRNOT00000004649	0.924428	0.040625
MSTRG.121121.1	0.673137	0.727055			MSTRG.121121.1	0.673137	0.727055	ENSRNOT00000004650	0.029854	0.172475
MSTRG.121148.1	0.211915	0			MSTRG.121148.1	0.211915	0	ENSRNOT00000004653	24.4489	21.3337
MSTRG.12119.1	0.380352	0.523466			MSTRG.12119.1	0.380352	0.523466	ENSRNOT00000004662	0.050464	0.03347
MSTRG.121253.1	1.35382	1.02717			MSTRG.121253.1	1.35382	1.02717	ENSRNOT00000004670	0	0.003405
MSTRG.121278.1	0.159871	0.813861			MSTRG.121278.1	0.159871	0.813861	ENSRNOT00000004672	5.07551	7.5213
MSTRG.121288.1	0.230677	0			MSTRG.121288.1	0.230677	0	ENSRNOT00000004673	0.296306	0.591696
MSTRG.121301.1	0.280327	0.025616			MSTRG.121301.1	0.280327	0.025616	ENSRNOT00000004676	22.8191	16.416
MSTRG.121302.1	0.449211	0.883751			MSTRG.121302.1	0.449211	0.883751	ENSRNOT00000004684	0.029481	0.009013
MSTRG.121302.2	0.338566	1.22324			MSTRG.121302.2	0.338566	1.22324	ENSRNOT00000004686	0.230651	0.307023
MSTRG.121309.1	0.069024	0.594532			MSTRG.121309.1	0.069024	0.594532	ENSRNOT00000004692	0.015311	0.009179
MSTRG.121315.1	0.287804	0.684259			MSTRG.121315.1	0.287804	0.684259	ENSRNOT00000004693	0.076273	0.029672
MSTRG.121318.2	0.24597	0			MSTRG.121318.2	0.24597	0	ENSRNOT00000004694	0.744583	0.938749
MSTRG.12132.1	0	0.300301			MSTRG.12132.1	0	0.300301	ENSRNOT00000004699	1.16283	2.55646
MSTRG.121320.1	0.547017	0.946001			MSTRG.121320.1	0.547017	0.946001	ENSRNOT00000004701	12.106	8.14672
MSTRG.121321.1	0.002619	0.384981			MSTRG.121321.1	0.002619	0.384981	ENSRNOT00000004702	15.3503	18.6736
MSTRG.121322.2	0.225697	0			MSTRG.121322.2	0.225697	0	ENSRNOT00000004703	13.5904	17.7155
MSTRG.121323.1	0.091505	0.757129			MSTRG.121323.1	0.091505	0.757129	ENSRNOT00000004713	0.045274	0.106107
MSTRG.121326.1	0.234587	0.636672			MSTRG.121326.1	0.234587	0.636672	ENSRNOT00000004716	0	0.026522
MSTRG.121338.1	0.055949	0.161451			MSTRG.121338.1	0.055949	0.161451	ENSRNOT00000004717	0.021241	0.033467
MSTRG.121339.1	0.313014	0.768563			MSTRG.121339.1	0.313014	0.768563	ENSRNOT00000004718	0.917023	1.16129
MSTRG.121349.1	0.339011	0.749566			MSTRG.121349.1	0.339011	0.749566	ENSRNOT00000004722	5.05017	4.71962
MSTRG.12135.1	0.142771	0.135613			MSTRG.12135.1	0.142771	0.135613	ENSRNOT00000004723	0.607056	0.264015
MSTRG.121352.1	0.388141	0.647595			MSTRG.121352.1	0.388141	0.647595	ENSRNOT00000004725	5.57827	5.60231
MSTRG.121376.1	0.692812	0.69992			MSTRG.121376.1	0.692812	0.69992	ENSRNOT00000004735	12.4719	2.36778
MSTRG.121376.2	0.146645	0.848584			MSTRG.121376.2	0.146645	0.848584	ENSRNOT00000004736	0.038407	0.081706
MSTRG.121386.1	0.402619	0.204652			MSTRG.121386.1	0.402619	0.204652	ENSRNOT00000004740	9.5872	10.4183
MSTRG.121502.1	0.338012	0.311656			MSTRG.121502.1	0.338012	0.311656	ENSRNOT00000004741	1.34921	3.02685
MSTRG.121504.1	0.545949	0.987642			MSTRG.121504.1	0.545949	0.987642	ENSRNOT00000004742	0.000172	0.168638
MSTRG.121504.2	0.356647	0.288812			MSTRG.121504.2	0.356647	0.288812	ENSRNOT00000004747	0.366248	0.327709
MSTRG.121526.1	0.435823	0.681545			MSTRG.121526.1	0.435823	0.681545	ENSRNOT00000004753	3.3249	4.61351
MSTRG.121526.2	0.189818	0.512791			MSTRG.121526.2	0.189818	0.512791	ENSRNOT00000004758	0.148695	0.227775
MSTRG.121534.1	1.30633	1.31218			MSTRG.121534.1	1.30633	1.31218	ENSRNOT00000004762	2.89224	0.129698
MSTRG.121548.2	0.007966	0.718137			MSTRG.121548.2	0.007966	0.718137	ENSRNOT00000004764	0.880356	0.280288
MSTRG.121550.1	0.353369	0.036315			MSTRG.121550.1	0.353369	0.036315	ENSRNOT00000004770	18.8734	15.4025
MSTRG.121550.2	0.325344	0.675829			MSTRG.121550.2	0.325344	0.675829	ENSRNOT00000004772	14.5602	18.7342
MSTRG.121564.1	0.347618	0			MSTRG.121564.1	0.347618	0	ENSRNOT00000004776	1.09276	0.784943
MSTRG.121588.1	0.259632	0.04172			MSTRG.121588.1	0.259632	0.04172	ENSRNOT00000004780	0.006855	0.041582
MSTRG.121598.1	0.873591	0.553054			MSTRG.121598.1	0.873591	0.553054	ENSRNOT00000004783	22.3719	27.1046
MSTRG.121599.1	3.24098	3.70377			MSTRG.121599.1	3.24098	3.70377	ENSRNOT00000004784	2.62992	4.67679
MSTRG.121617.1	0.233911	0			MSTRG.121617.1	0.233911	0	ENSRNOT00000004787	9.12367	12.6372
MSTRG.121622.1	0.277012	0			MSTRG.121622.1	0.277012	0	ENSRNOT00000004790	0	0.219463
MSTRG.121663.1	0.225482	0.085983			MSTRG.121663.1	0.225482	0.085983	ENSRNOT00000004797	27.0063	22.3181
MSTRG.121707.1	0.533682	0.596186			MSTRG.121707.1	0.533682	0.596186	ENSRNOT00000004799	202.008	269.937
MSTRG.121708.1	0.298376	0.623247			MSTRG.121708.1	0.298376	0.623247	ENSRNOT00000004803	0.187921	0.896539
MSTRG.121710.1	0.471087	0			MSTRG.121710.1	0.471087	0	ENSRNOT00000004808	23.9653	20.0822
MSTRG.121710.2	0.296958	0			MSTRG.121710.2	0.296958	0	ENSRNOT00000004810	16.6531	17.4853
MSTRG.121732.2	0.076065	0.444326			MSTRG.121732.2	0.076065	0.444326	ENSRNOT00000004821	0.039018	0.053673
MSTRG.1218.1	1.8344	1.83464			MSTRG.1218.1	1.8344	1.83464	ENSRNOT00000004829	0.047048	0
MSTRG.121821.1	0.239521	0.236854			MSTRG.121821.1	0.239521	0.236854	ENSRNOT00000004834	0.006353	1.97776
MSTRG.121850.1	0.120865	0.586846			MSTRG.121850.1	0.120865	0.586846	ENSRNOT00000004836	85.1118	90.4829
MSTRG.121854.1	0.153396	0.479853			MSTRG.121854.1	0.153396	0.479853	ENSRNOT00000004842	22.9235	17.8809
MSTRG.121861.1	0.218467	0			MSTRG.121861.1	0.218467	0	ENSRNOT00000004843	1.55722	2.49634
MSTRG.121886.1	0.707362	0			MSTRG.121886.1	0.707362	0	ENSRNOT00000004845	0.746854	1.63387
MSTRG.121929.1	0.472924	6.3e-05			MSTRG.121929.1	0.472924	6.3e-05	ENSRNOT00000004848	35.583	48.5777
MSTRG.121935.1	0	0.339871			MSTRG.121935.1	0	0.339871	ENSRNOT00000004853	0.958141	1.21096
MSTRG.12194.1	0.183434	0.701416			MSTRG.12194.1	0.183434	0.701416	ENSRNOT00000004854	0.101844	0.162599
MSTRG.122051.1	0.16415	0.234277			MSTRG.122051.1	0.16415	0.234277	ENSRNOT00000004862	14.677	22.7263
MSTRG.122077.1	0.58895	0.665105			MSTRG.122077.1	0.58895	0.665105	ENSRNOT00000004864	1.29002	1.48403
MSTRG.122097.1	0	0.436952			MSTRG.122097.1	0	0.436952	ENSRNOT00000004866	0.461773	0.348395
MSTRG.122099.1	0.295675	0.102256			MSTRG.122099.1	0.295675	0.102256	ENSRNOT00000004872	2.14765	4.02044
MSTRG.122114.1	0	0.289317			MSTRG.122114.1	0	0.289317	ENSRNOT00000004873	0.017491	0.361417
MSTRG.122131.1	0	0.549144			MSTRG.122131.1	0	0.549144	ENSRNOT00000004876	0.093171	0.155612
MSTRG.122136.1	0.056414	0.354767			MSTRG.122136.1	0.056414	0.354767	ENSRNOT00000004877	0	0.011974
MSTRG.122147.1	0.613796	1.93349			MSTRG.122147.1	0.613796	1.93349	ENSRNOT00000004878	30.7679	32.295
MSTRG.122147.2	0.945366	0.842615			MSTRG.122147.2	0.945366	0.842615	ENSRNOT00000004881	0.443552	0.831171
MSTRG.122147.3	0.692499	0.345937			MSTRG.122147.3	0.692499	0.345937	ENSRNOT00000004884	5.18891	6.93639
MSTRG.122147.4	0.60561	0.50564			MSTRG.122147.4	0.60561	0.50564	ENSRNOT00000004885	29.3049	32.3896
MSTRG.122148.1	0.624489	0.203615			MSTRG.122148.1	0.624489	0.203615	ENSRNOT00000004888	0.097898	0.40971
MSTRG.122149.1	0.83718	2.7631			MSTRG.122149.1	0.83718	2.7631	ENSRNOT00000004891	16.1176	15.6569
MSTRG.122158.1	0.333069	0.362596			MSTRG.122158.1	0.333069	0.362596	ENSRNOT00000004893	0.028968	0.234253
MSTRG.122172.2	0	0.290799			MSTRG.122172.2	0	0.290799	ENSRNOT00000004895	115.465	90.2856
MSTRG.12220.1	0.16058	0.201948			MSTRG.12220.1	0.16058	0.201948	ENSRNOT00000004896	2.63348	2.79709
MSTRG.122239.1	0.221491	0			MSTRG.122239.1	0.221491	0	ENSRNOT00000004900	0	0.020117
MSTRG.122247.1	0	0.393598			MSTRG.122247.1	0	0.393598	ENSRNOT00000004902	0.144305	0.52866
MSTRG.122248.1	0.379761	0.083125			MSTRG.122248.1	0.379761	0.083125	ENSRNOT00000004908	0.006137	0.021562
MSTRG.122250.1	0.296349	0.335602			MSTRG.122250.1	0.296349	0.335602	ENSRNOT00000004909	21.7272	85.6475
MSTRG.122263.1	0.629922	0			MSTRG.122263.1	0.629922	0	ENSRNOT00000004911	82.6299	102.435
MSTRG.122265.1	0.221491	0			MSTRG.122265.1	0.221491	0	ENSRNOT00000004912	12.6887	12.8178
MSTRG.122309.1	0.572752	0.638656			MSTRG.122309.1	0.572752	0.638656	ENSRNOT00000004917	16.6542	19.5046
MSTRG.12234.1	0.12377	0.791334			MSTRG.12234.1	0.12377	0.791334	ENSRNOT00000004919	1.00947	0.416977
MSTRG.12234.2	0.635958	0.149088			MSTRG.12234.2	0.635958	0.149088	ENSRNOT00000004921	96.0879	0.206592
MSTRG.122340.1	0.676509	1.01816			MSTRG.122340.1	0.676509	1.01816	ENSRNOT00000004923	0.040481	0.028143
MSTRG.122354.1	0.109785	1.33605			MSTRG.122354.1	0.109785	1.33605	ENSRNOT00000004927	2.54931	2.21982
MSTRG.122422.1	0.046029	0.255504			MSTRG.122422.1	0.046029	0.255504	ENSRNOT00000004931	0	0.025904
MSTRG.122454.1	0.513616	0.909199			MSTRG.122454.1	0.513616	0.909199	ENSRNOT00000004936	0	0.939568
MSTRG.122470.1	0	0.283687			MSTRG.122470.1	0	0.283687	ENSRNOT00000004938	50.911	52.5773
MSTRG.122487.1	0.09199	0.457042			MSTRG.122487.1	0.09199	0.457042	ENSRNOT00000004939	7.94997	10.359
MSTRG.122489.12	0.747464	1.87237			MSTRG.122489.12	0.747464	1.87237	ENSRNOT00000004941	23.6067	21.0509
MSTRG.122490.3	0.239908	0.002113			MSTRG.122490.3	0.239908	0.002113	ENSRNOT00000004942	103.616	99.7591
MSTRG.122490.4	0.327569	0.420297			MSTRG.122490.4	0.327569	0.420297	ENSRNOT00000004946	0.029425	0.050999
MSTRG.122490.5	0.745383	2.25282			MSTRG.122490.5	0.745383	2.25282	ENSRNOT00000004947	18.711	20.8469
MSTRG.122492.2	0.228595	0.234453			MSTRG.122492.2	0.228595	0.234453	ENSRNOT00000004948	4.36793	4.19545
MSTRG.122492.5	0.466303	1.03649			MSTRG.122492.5	0.466303	1.03649	ENSRNOT00000004950	0.042617	0.393056
MSTRG.122499.2	0.049041	0.55594			MSTRG.122499.2	0.049041	0.55594	ENSRNOT00000004955	0.41659	0.785771
MSTRG.122532.1	0.026948	0.243647			MSTRG.122532.1	0.026948	0.243647	ENSRNOT00000004956	12.9425	36.7688
MSTRG.12255.1	0.479033	0.534377			MSTRG.12255.1	0.479033	0.534377	ENSRNOT00000004962	1.28891	1.24055
MSTRG.122577.1	0.349848	0.258542			MSTRG.122577.1	0.349848	0.258542	ENSRNOT00000004965	0.012433	0.030254
MSTRG.122590.1	0.019002	0.277421			MSTRG.122590.1	0.019002	0.277421	ENSRNOT00000004966	1.76972	2.09358
MSTRG.12261.1	0.432503	0.268882			MSTRG.12261.1	0.432503	0.268882	ENSRNOT00000004968	0.049459	0.091079
MSTRG.122628.1	0.384209	0			MSTRG.122628.1	0.384209	0	ENSRNOT00000004969	6.40438	17.8765
MSTRG.122629.1	0.037613	0.461993			MSTRG.122629.1	0.037613	0.461993	ENSRNOT00000004970	1.8416	1.9933
MSTRG.122689.1	0.34477	0.840535			MSTRG.122689.1	0.34477	0.840535	ENSRNOT00000004972	0.239083	0.413202
MSTRG.122790.1	0.398777	0.126876			MSTRG.122790.1	0.398777	0.126876	ENSRNOT00000004977	0.608168	0.175902
MSTRG.12280.1	0	0.269558			MSTRG.12280.1	0	0.269558	ENSRNOT00000004982	0	0.015398
MSTRG.122813.1	0.106603	0.314916			MSTRG.122813.1	0.106603	0.314916	ENSRNOT00000004986	0.029049	0.016755
MSTRG.12282.2	0.150821	0.364285			MSTRG.12282.2	0.150821	0.364285	ENSRNOT00000004992	0.025306	0.231562
MSTRG.122841.1	0.209808	0.333665			MSTRG.122841.1	0.209808	0.333665	ENSRNOT00000004995	4.25835	0.05317
MSTRG.122846.1	0.274035	0			MSTRG.122846.1	0.274035	0	ENSRNOT00000004999	1.66263	3.55902
MSTRG.122861.1	1.74434	3.15542			MSTRG.122861.1	1.74434	3.15542	ENSRNOT00000005003	0.008142	0.04528
MSTRG.122882.1	0.240086	0.549566			MSTRG.122882.1	0.240086	0.549566	ENSRNOT00000005005	0	0.016565
MSTRG.122908.1	0.267436	0.792504			MSTRG.122908.1	0.267436	0.792504	ENSRNOT00000005006	0.158507	0.977319
MSTRG.122914.1	0.697821	0.789466			MSTRG.122914.1	0.697821	0.789466	ENSRNOT00000005014	79.3054	77.6595
MSTRG.122929.1	0.22683	0.596756			MSTRG.122929.1	0.22683	0.596756	ENSRNOT00000005015	10.3098	17.5762
MSTRG.122931.1	0.08181	0.341918			MSTRG.122931.1	0.08181	0.341918	ENSRNOT00000005016	0	15.6331
MSTRG.122940.1	0.050975	0.642913			MSTRG.122940.1	0.050975	0.642913	ENSRNOT00000005020	0.978065	0.759039
MSTRG.122950.8	1.44592	0.85912			MSTRG.122950.8	1.44592	0.85912	ENSRNOT00000005023	3.2515	15.8501
MSTRG.122952.1	0.004798	0.184457			MSTRG.122952.1	0.004798	0.184457	ENSRNOT00000005031	2.66227	0.521771
MSTRG.122952.2	0.708248	0.492739			MSTRG.122952.2	0.708248	0.492739	ENSRNOT00000005033	13.5754	13.4134
MSTRG.122952.3	0.226285	0.529395			MSTRG.122952.3	0.226285	0.529395	ENSRNOT00000005035	9.37567	12.7322
MSTRG.122965.1	0.256806	0.50187			MSTRG.122965.1	0.256806	0.50187	ENSRNOT00000005039	0.243471	0.019709
MSTRG.122973.1	0	0.421228			MSTRG.122973.1	0	0.421228	ENSRNOT00000005042	1.8022	2.28114
MSTRG.122973.2	0.063138	0.468696			MSTRG.122973.2	0.063138	0.468696	ENSRNOT00000005046	34.9541	32.6844
MSTRG.122973.3	0.053368	0.660477			MSTRG.122973.3	0.053368	0.660477	ENSRNOT00000005048	0	0.855701
MSTRG.122986.1	0.098207	0.783678			MSTRG.122986.1	0.098207	0.783678	ENSRNOT00000005050	0.019044	0.082158
MSTRG.123016.1	0.285489	0			MSTRG.123016.1	0.285489	0	ENSRNOT00000005052	9.45402	5.72756
MSTRG.12305.1	0.638661	0.273938			MSTRG.12305.1	0.638661	0.273938	ENSRNOT00000005055	0.569926	0.605845
MSTRG.123051.1	0.587104	0.429628			MSTRG.123051.1	0.587104	0.429628	ENSRNOT00000005059	6.09108	3.13854
MSTRG.123078.1	0.224312	0			MSTRG.123078.1	0.224312	0	ENSRNOT00000005060	0.012514	0.007613
MSTRG.123089.1	0.677982	0.754334			MSTRG.123089.1	0.677982	0.754334	ENSRNOT00000005064	0.38769	0.46423
MSTRG.123092.1	0.207633	0.864834			MSTRG.123092.1	0.207633	0.864834	ENSRNOT00000005066	0.218917	0.64962
MSTRG.123093.1	0.234652	0.508554			MSTRG.123093.1	0.234652	0.508554	ENSRNOT00000005067	3.24093	0.928218
MSTRG.123106.1	0.189945	0.385043			MSTRG.123106.1	0.189945	0.385043	ENSRNOT00000005071	0.140067	0.143079
MSTRG.123107.1	0.510536	0.829359			MSTRG.123107.1	0.510536	0.829359	ENSRNOT00000005072	0.036198	0
MSTRG.123110.1	0.063375	0.278949			MSTRG.123110.1	0.063375	0.278949	ENSRNOT00000005073	3.83336	10.3835
MSTRG.123114.1	0.277408	0.533487			MSTRG.123114.1	0.277408	0.533487	ENSRNOT00000005074	0.021474	0
MSTRG.123117.1	0.238716	1.02439			MSTRG.123117.1	0.238716	1.02439	ENSRNOT00000005076	27.8585	24.9101
MSTRG.123128.1	0.170804	0.883504			MSTRG.123128.1	0.170804	0.883504	ENSRNOT00000005077	0.001147	4.80868
MSTRG.123128.2	0.047688	0.46653			MSTRG.123128.2	0.047688	0.46653	ENSRNOT00000005084	16.2371	18.1667
MSTRG.123146.1	0.00315	0.282556			MSTRG.123146.1	0.00315	0.282556	ENSRNOT00000005085	0.575273	0.487141
MSTRG.123239.1	0.426697	0.284205			MSTRG.123239.1	0.426697	0.284205	ENSRNOT00000005089	27.4385	24.4393
MSTRG.123250.1	0.017978	0.298584			MSTRG.123250.1	0.017978	0.298584	ENSRNOT00000005090	1.23517	0.312147
MSTRG.123250.2	0.273151	0.906875			MSTRG.123250.2	0.273151	0.906875	ENSRNOT00000005102	1.04654	1.45677
MSTRG.123255.1	0.204554	1.13725			MSTRG.123255.1	0.204554	1.13725	ENSRNOT00000005109	0.004482	0.009673
MSTRG.123278.1	0.4177	0.618326			MSTRG.123278.1	0.4177	0.618326	ENSRNOT00000005124	2.29786	0.926848
MSTRG.123279.1	0.287602	0.29282			MSTRG.123279.1	0.287602	0.29282	ENSRNOT00000005125	15.9828	21.2767
MSTRG.123280.1	0.391404	0.600232			MSTRG.123280.1	0.391404	0.600232	ENSRNOT00000005126	9.87898	46.0681
MSTRG.123321.2	0.350204	0.372096			MSTRG.123321.2	0.350204	0.372096	ENSRNOT00000005127	30.165	40.553
MSTRG.123330.1	2.42579	2.17335			MSTRG.123330.1	2.42579	2.17335	ENSRNOT00000005129	0	0.022668
MSTRG.123332.1	6.93345	8.75405			MSTRG.123332.1	6.93345	8.75405	ENSRNOT00000005132	12.0236	17.4325
MSTRG.123338.1	0.383376	0.557018			MSTRG.123338.1	0.383376	0.557018	ENSRNOT00000005138	48.8051	46.9473
MSTRG.123356.1	0.341474	0			MSTRG.123356.1	0.341474	0	ENSRNOT00000005143	4.61854	6.47569
MSTRG.123362.1	0.151138	0.257432			MSTRG.123362.1	0.151138	0.257432	ENSRNOT00000005144	47.5485	65.3843
MSTRG.123368.1	0	0.34362			MSTRG.123368.1	0	0.34362	ENSRNOT00000005147	12.9991	16.5123
MSTRG.123377.1	3.7119	4.27873			MSTRG.123377.1	3.7119	4.27873	ENSRNOT00000005148	2.77663	1.89075
MSTRG.1234.1	0.111634	0.335383			MSTRG.1234.1	0.111634	0.335383	ENSRNOT00000005153	5.04643	4.44306
MSTRG.123420.1	0.679373	0.780244			MSTRG.123420.1	0.679373	0.780244	ENSRNOT00000005155	0.893861	1.65956
MSTRG.123424.1	0.14805	0.255589			MSTRG.123424.1	0.14805	0.255589	ENSRNOT00000005156	33.8116	66.1112
MSTRG.123435.1	0.23989	0.1793			MSTRG.123435.1	0.23989	0.1793	ENSRNOT00000005157	1.92462	2.50255
MSTRG.123472.1	0.729667	1.34229			MSTRG.123472.1	0.729667	1.34229	ENSRNOT00000005161	0.666809	2.24764
MSTRG.123568.1	0.158612	0.328599			MSTRG.123568.1	0.158612	0.328599	ENSRNOT00000005162	0.235958	0.263025
MSTRG.12361.1	282.775	804.602			MSTRG.12361.1	282.775	804.602	ENSRNOT00000005163	0.018137	0.019007
MSTRG.12361.2	297.016	668.3			MSTRG.12361.2	297.016	668.3	ENSRNOT00000005165	27.7839	34.9246
MSTRG.123610.9	0.835787	1.67765			MSTRG.123610.9	0.835787	1.67765	ENSRNOT00000005167	0.890339	1.50122
MSTRG.12362.1	363.445	866.186			MSTRG.12362.1	363.445	866.186	ENSRNOT00000005168	0.093203	0.332837
MSTRG.12362.2	455.568	928.828			MSTRG.12362.2	455.568	928.828	ENSRNOT00000005170	2.47023	9.51507
MSTRG.12363.1	0.216749	0.142686			MSTRG.12363.1	0.216749	0.142686	ENSRNOT00000005171	0.092656	0.368956
MSTRG.12365.1	0	0.475538			MSTRG.12365.1	0	0.475538	ENSRNOT00000005172	1.22172	1.41338
MSTRG.123680.1	0.435798	0.180065			MSTRG.123680.1	0.435798	0.180065	ENSRNOT00000005175	0.908283	0.596533
MSTRG.123680.2	9.1e-05	0.61559			MSTRG.123680.2	9.1e-05	0.61559	ENSRNOT00000005176	0.084672	0.164308
MSTRG.123684.1	0.416042	0.381312			MSTRG.123684.1	0.416042	0.381312	ENSRNOT00000005181	0.011875	0.046998
MSTRG.12370.1	0.481546	0.73453			MSTRG.12370.1	0.481546	0.73453	ENSRNOT00000005190	40.2429	59.5106
MSTRG.12370.2	0	0.521484			MSTRG.12370.2	0	0.521484	ENSRNOT00000005194	14.517	5.61155
MSTRG.123700.1	0.738567	1.83851			MSTRG.123700.1	0.738567	1.83851	ENSRNOT00000005195	1.23512	13.0555
MSTRG.123702.1	0.113421	0.464614			MSTRG.123702.1	0.113421	0.464614	ENSRNOT00000005198	0.063607	0.064155
MSTRG.123818.1	0.329875	0.523678			MSTRG.123818.1	0.329875	0.523678	ENSRNOT00000005204	9.88581	13.7137
MSTRG.123818.2	0.378725	0.026355			MSTRG.123818.2	0.378725	0.026355	ENSRNOT00000005206	0	0.010899
MSTRG.123819.1	1.70284	2.07258			MSTRG.123819.1	1.70284	2.07258	ENSRNOT00000005212	0.307083	0.417272
MSTRG.123842.1	14.5791	13.871			MSTRG.123842.1	14.5791	13.871	ENSRNOT00000005213	4.66996	2.20661
MSTRG.123843.1	0.596442	0.419415			MSTRG.123843.1	0.596442	0.419415	ENSRNOT00000005220	0.587248	0.904343
MSTRG.123846.1	0.185532	0.424697			MSTRG.123846.1	0.185532	0.424697	ENSRNOT00000005226	2.14133	1.57812
MSTRG.123864.1	0.296781	0.08038			MSTRG.123864.1	0.296781	0.08038	ENSRNOT00000005228	1.39415	1.71859
MSTRG.123865.1	0.234632	0.691926			MSTRG.123865.1	0.234632	0.691926	ENSRNOT00000005235	0.015551	0
MSTRG.123870.1	0.048164	0.296864			MSTRG.123870.1	0.048164	0.296864	ENSRNOT00000005237	6.81301	5.53834
MSTRG.123877.1	0.308614	0			MSTRG.123877.1	0.308614	0	ENSRNOT00000005242	37.5368	43.3942
MSTRG.123934.1	0.040838	0.405863			MSTRG.123934.1	0.040838	0.405863	ENSRNOT00000005244	0.110026	0.373826
MSTRG.123935.1	0.10146	0.445796			MSTRG.123935.1	0.10146	0.445796	ENSRNOT00000005251	0	0.347642
MSTRG.123936.1	0	0.491482			MSTRG.123936.1	0	0.491482	ENSRNOT00000005255	0.635287	0
MSTRG.123937.1	0.755458	0.617163			MSTRG.123937.1	0.755458	0.617163	ENSRNOT00000005257	1.57672	0.318481
MSTRG.124005.1	0.058343	0.34867			MSTRG.124005.1	0.058343	0.34867	ENSRNOT00000005258	31.9059	33.8502
MSTRG.124006.1	0.543849	0.579474			MSTRG.124006.1	0.543849	0.579474	ENSRNOT00000005260	13.7827	16.4375
MSTRG.124006.2	0.230426	0.342629			MSTRG.124006.2	0.230426	0.342629	ENSRNOT00000005262	17.8886	25.2647
MSTRG.124020.1	0.217047	0.960732			MSTRG.124020.1	0.217047	0.960732	ENSRNOT00000005267	0.347564	9.81509
MSTRG.124021.2	0.167809	0.690469			MSTRG.124021.2	0.167809	0.690469	ENSRNOT00000005270	60.3683	62.7759
MSTRG.124024.1	0.24297	0.596642			MSTRG.124024.1	0.24297	0.596642	ENSRNOT00000005272	18.6547	20.8273
MSTRG.124089.1	0.433276	1.16945			MSTRG.124089.1	0.433276	1.16945	ENSRNOT00000005273	0	0.074207
MSTRG.124090.2	0	0.507774			MSTRG.124090.2	0	0.507774	ENSRNOT00000005277	34.5182	34.7821
MSTRG.124097.1	0.156683	0.277315			MSTRG.124097.1	0.156683	0.277315	ENSRNOT00000005280	0	0.293926
MSTRG.124145.1	0.62068	1.0142			MSTRG.124145.1	0.62068	1.0142	ENSRNOT00000005284	0.090414	0.148078
MSTRG.124145.2	0	0.373502			MSTRG.124145.2	0	0.373502	ENSRNOT00000005285	0	0.020585
MSTRG.124159.1	0.423604	0			MSTRG.124159.1	0.423604	0	ENSRNOT00000005286	1.93695	3.42858
MSTRG.124173.1	2.24945	1.83453			MSTRG.124173.1	2.24945	1.83453	ENSRNOT00000005289	0.115815	0.15465
MSTRG.124174.2	0.682501	0.996618			MSTRG.124174.2	0.682501	0.996618	ENSRNOT00000005292	0.485381	1.64277
MSTRG.124195.1	0	0.279363			MSTRG.124195.1	0	0.279363	ENSRNOT00000005293	18.0035	18.3973
MSTRG.124200.1	0.223606	0.631668			MSTRG.124200.1	0.223606	0.631668	ENSRNOT00000005296	0.002266	8.97989
MSTRG.124216.1	0.104092	0.359485			MSTRG.124216.1	0.104092	0.359485	ENSRNOT00000005297	11.7493	9.68726
MSTRG.124219.1	2.34081	4.27457			MSTRG.124219.1	2.34081	4.27457	ENSRNOT00000005304	18.7751	18.7576
MSTRG.124235.1	0.02849	0.458642			MSTRG.124235.1	0.02849	0.458642	ENSRNOT00000005306	70.6934	63.7962
MSTRG.124265.1	0	0.279907			MSTRG.124265.1	0	0.279907	ENSRNOT00000005310	5.81711	6.99789
MSTRG.124330.1	0.856466	1.36149			MSTRG.124330.1	0.856466	1.36149	ENSRNOT00000005311	1.94931	7.32233
MSTRG.124331.1	0.298747	0.413767			MSTRG.124331.1	0.298747	0.413767	ENSRNOT00000005313	0.474824	0.089533
MSTRG.124345.1	0.053164	0.408965			MSTRG.124345.1	0.053164	0.408965	ENSRNOT00000005317	4.9742	6.34803
MSTRG.124346.1	0.596887	0.421458			MSTRG.124346.1	0.596887	0.421458	ENSRNOT00000005324	0.53816	0.586359
MSTRG.124389.1	0.360817	0.755512			MSTRG.124389.1	0.360817	0.755512	ENSRNOT00000005325	4.78149	4.96655
MSTRG.124460.6	0.193527	0.805608			MSTRG.124460.6	0.193527	0.805608	ENSRNOT00000005329	52.8186	51.7452
MSTRG.124469.1	0.362874	0.457369			MSTRG.124469.1	0.362874	0.457369	ENSRNOT00000005331	3.18346	2.60967
MSTRG.124484.1	0.498049	0.267475			MSTRG.124484.1	0.498049	0.267475	ENSRNOT00000005332	0.013193	0.031699
MSTRG.124533.1	1.09562	0.879293			MSTRG.124533.1	1.09562	0.879293	ENSRNOT00000005337	6.68865	7.03907
MSTRG.124535.2	0.266139	0			MSTRG.124535.2	0.266139	0	ENSRNOT00000005343	0.379785	0.698186
MSTRG.124537.1	0.694547	1.1071			MSTRG.124537.1	0.694547	1.1071	ENSRNOT00000005346	2.14373	13.1992
MSTRG.124538.1	0.910232	1.47055			MSTRG.124538.1	0.910232	1.47055	ENSRNOT00000005347	11.6494	14.3005
MSTRG.124541.1	2.90166	4.34241			MSTRG.124541.1	2.90166	4.34241	ENSRNOT00000005348	0	0.069311
MSTRG.124705.1	0.063848	0.304246			MSTRG.124705.1	0.063848	0.304246	ENSRNOT00000005349	7.23933	4.53498
MSTRG.124720.1	0.07738	0.464365			MSTRG.124720.1	0.07738	0.464365	ENSRNOT00000005352	0.065016	0.610217
MSTRG.124720.2	0.512562	0.846595			MSTRG.124720.2	0.512562	0.846595	ENSRNOT00000005353	0.105442	0.516409
MSTRG.124746.9	0.562081	1.10028			MSTRG.124746.9	0.562081	1.10028	ENSRNOT00000005355	0.199757	0.265585
MSTRG.124747.1	0.288325	0.388478			MSTRG.124747.1	0.288325	0.388478	ENSRNOT00000005361	1.24521	1.19196
MSTRG.124766.2	1.69989	1.04178			MSTRG.124766.2	1.69989	1.04178	ENSRNOT00000005363	95.173	70.0821
MSTRG.124767.1	1.03707	0.569854			MSTRG.124767.1	1.03707	0.569854	ENSRNOT00000005366	3.21635	3.80669
MSTRG.124770.1	0.5857	0.255822			MSTRG.124770.1	0.5857	0.255822	ENSRNOT00000005367	0.171306	0.595657
MSTRG.124770.2	0.145613	0.57524			MSTRG.124770.2	0.145613	0.57524	ENSRNOT00000005368	0.68737	0.000929
MSTRG.124775.1	0.921386	0.761146			MSTRG.124775.1	0.921386	0.761146	ENSRNOT00000005369	0.669426	0.172993
MSTRG.124776.1	0.067219	0.493442			MSTRG.124776.1	0.067219	0.493442	ENSRNOT00000005370	37.8925	62.9457
MSTRG.124782.1	0.257773	0.593467			MSTRG.124782.1	0.257773	0.593467	ENSRNOT00000005372	0.288555	0.077945
MSTRG.124783.1	0	0.530774			MSTRG.124783.1	0	0.530774	ENSRNOT00000005374	20.0452	19.9553
MSTRG.124783.2	0.057405	0.35306			MSTRG.124783.2	0.057405	0.35306	ENSRNOT00000005376	5.19639	9.46988
MSTRG.124784.1	6.08653	2.61219			MSTRG.124784.1	6.08653	2.61219	ENSRNOT00000005379	7.65262	8.55148
MSTRG.124784.9	0.094596	0.538342			MSTRG.124784.9	0.094596	0.538342	ENSRNOT00000005381	0.023654	0.037728
MSTRG.124787.1	0.445841	0.41947			MSTRG.124787.1	0.445841	0.41947	ENSRNOT00000005382	0.519025	1.23044
MSTRG.124787.2	2.04647	0.150882			MSTRG.124787.2	2.04647	0.150882	ENSRNOT00000005383	0.72566	5.97267
MSTRG.124787.3	3.25418	3.68725			MSTRG.124787.3	3.25418	3.68725	ENSRNOT00000005387	8.74609	14.8208
MSTRG.124789.3	0.115639	0.471645			MSTRG.124789.3	0.115639	0.471645	ENSRNOT00000005389	0	0.435825
MSTRG.124789.4	1.04424	0.528861			MSTRG.124789.4	1.04424	0.528861	ENSRNOT00000005399	1.62111	1.1493
MSTRG.124791.1	1.73153	1.42466			MSTRG.124791.1	1.73153	1.42466	ENSRNOT00000005400	4.97225	9.45809
MSTRG.124793.1	0.441736	0.439757			MSTRG.124793.1	0.441736	0.439757	ENSRNOT00000005402	3.95137	5.05425
MSTRG.124795.1	0.81063	1.32509			MSTRG.124795.1	0.81063	1.32509	ENSRNOT00000005405	0.276436	0.555919
MSTRG.124796.1	0.121126	0.443473			MSTRG.124796.1	0.121126	0.443473	ENSRNOT00000005407	0.6266	1.09939
MSTRG.124796.2	0.235458	0.318289			MSTRG.124796.2	0.235458	0.318289	ENSRNOT00000005408	0.138383	3.27693
MSTRG.124797.1	2.41718	3.67385			MSTRG.124797.1	2.41718	3.67385	ENSRNOT00000005422	6.55843	9.97399
MSTRG.124797.2	2.02164	3.13485			MSTRG.124797.2	2.02164	3.13485	ENSRNOT00000005425	0	0.01867
MSTRG.124799.1	0.187975	0.314172			MSTRG.124799.1	0.187975	0.314172	ENSRNOT00000005426	5.14966	8.71509
MSTRG.124800.1	0.467529	0.721232			MSTRG.124800.1	0.467529	0.721232	ENSRNOT00000005428	0.452435	0.639189
MSTRG.124801.1	2.89795	2.6809			MSTRG.124801.1	2.89795	2.6809	ENSRNOT00000005432	1.43158	2.0455
MSTRG.124802.1	0.122675	0.544427			MSTRG.124802.1	0.122675	0.544427	ENSRNOT00000005438	0.045742	0.065851
MSTRG.124803.1	0.209643	0.686095			MSTRG.124803.1	0.209643	0.686095	ENSRNOT00000005439	24.3745	35.533
MSTRG.124806.1	0.295532	0.084094			MSTRG.124806.1	0.295532	0.084094	ENSRNOT00000005445	0.291656	0.355113
MSTRG.124927.1	0.317966	0.521661			MSTRG.124927.1	0.317966	0.521661	ENSRNOT00000005446	0	0.20038
MSTRG.124947.1	0.404444	0.716094			MSTRG.124947.1	0.404444	0.716094	ENSRNOT00000005459	0.038664	0.102899
MSTRG.124970.2	0.221789	0.006726			MSTRG.124970.2	0.221789	0.006726	ENSRNOT00000005461	0	0.010034
MSTRG.124971.1	0.216322	0.645751			MSTRG.124971.1	0.216322	0.645751	ENSRNOT00000005463	1.73085	5.04136
MSTRG.124974.1	0	0.964652			MSTRG.124974.1	0	0.964652	ENSRNOT00000005467	0.174322	0.339964
MSTRG.124974.3	0.258412	0.171117			MSTRG.124974.3	0.258412	0.171117	ENSRNOT00000005470	0.429491	0.823829
MSTRG.124975.1	0	0.429922			MSTRG.124975.1	0	0.429922	ENSRNOT00000005471	206.972	210.564
MSTRG.124989.1	0.323397	0.332723			MSTRG.124989.1	0.323397	0.332723	ENSRNOT00000005476	0.801863	2.51409
MSTRG.12499.1	0.249982	0.081457			MSTRG.12499.1	0.249982	0.081457	ENSRNOT00000005477	0.000885	0.050219
MSTRG.124993.1	0.221363	0.30146			MSTRG.124993.1	0.221363	0.30146	ENSRNOT00000005478	0.20288	0.139815
MSTRG.125002.1	0.176661	0.751246			MSTRG.125002.1	0.176661	0.751246	ENSRNOT00000005486	4.67553	8.233
MSTRG.125013.1	0.403225	0.620828			MSTRG.125013.1	0.403225	0.620828	ENSRNOT00000005490	0.624083	2.03348
MSTRG.125014.1	0.086356	0.502107			MSTRG.125014.1	0.086356	0.502107	ENSRNOT00000005492	0.487633	0.907025
MSTRG.125016.1	0.183154	0.380542			MSTRG.125016.1	0.183154	0.380542	ENSRNOT00000005502	11.5442	16.1278
MSTRG.125017.1	0.139709	0.673749			MSTRG.125017.1	0.139709	0.673749	ENSRNOT00000005504	6.58747	4.52194
MSTRG.125018.1	0.166821	0.322873			MSTRG.125018.1	0.166821	0.322873	ENSRNOT00000005505	0.032444	0.066369
MSTRG.125019.1	0.313663	0.338216			MSTRG.125019.1	0.313663	0.338216	ENSRNOT00000005509	0	0.02036
MSTRG.125020.1	0.460961	0.360689			MSTRG.125020.1	0.460961	0.360689	ENSRNOT00000005514	0.132147	0.179557
MSTRG.125021.1	0.677885	1.84492			MSTRG.125021.1	0.677885	1.84492	ENSRNOT00000005516	0.061594	0
MSTRG.125021.2	0.570788	0.581861			MSTRG.125021.2	0.570788	0.581861	ENSRNOT00000005518	5.95708	6.4403
MSTRG.125022.1	0.774076	0			MSTRG.125022.1	0.774076	0	ENSRNOT00000005519	0.144733	0.382347
MSTRG.125026.1	0.612307	0.065757			MSTRG.125026.1	0.612307	0.065757	ENSRNOT00000005521	0.510862	0.533856
MSTRG.125027.12	0.679363	1.01514			MSTRG.125027.12	0.679363	1.01514	ENSRNOT00000005522	2.51732	22.4615
MSTRG.125028.1	0.951628	0.325594			MSTRG.125028.1	0.951628	0.325594	ENSRNOT00000005532	0.004505	0.007363
MSTRG.125029.1	0.107965	0.513837			MSTRG.125029.1	0.107965	0.513837	ENSRNOT00000005535	45.7929	0.009298
MSTRG.125030.1	0.548281	0.817689			MSTRG.125030.1	0.548281	0.817689	ENSRNOT00000005537	0.278459	0.401502
MSTRG.125031.1	0.931568	0.706035			MSTRG.125031.1	0.931568	0.706035	ENSRNOT00000005539	0.094932	1.83058
MSTRG.125032.1	0.469443	0.777862			MSTRG.125032.1	0.469443	0.777862	ENSRNOT00000005545	0.004537	0
MSTRG.125036.1	0.3406	0.609977			MSTRG.125036.1	0.3406	0.609977	ENSRNOT00000005550	0.148677	0.205577
MSTRG.125037.1	0.339429	0.896779			MSTRG.125037.1	0.339429	0.896779	ENSRNOT00000005551	7.65293	4.65681
MSTRG.125038.1	0.481071	0.630257			MSTRG.125038.1	0.481071	0.630257	ENSRNOT00000005553	0.03429	0.098003
MSTRG.125040.1	0.01414	0.425945			MSTRG.125040.1	0.01414	0.425945	ENSRNOT00000005556	0.435586	0.488809
MSTRG.125041.1	0.292033	0.673309			MSTRG.125041.1	0.292033	0.673309	ENSRNOT00000005559	0	0.033796
MSTRG.125041.2	0.137049	0.350678			MSTRG.125041.2	0.137049	0.350678	ENSRNOT00000005561	0	1.22746
MSTRG.125041.3	0.319434	0.123567			MSTRG.125041.3	0.319434	0.123567	ENSRNOT00000005568	40.0286	37.2011
MSTRG.125042.1	0.478975	0.546004			MSTRG.125042.1	0.478975	0.546004	ENSRNOT00000005574	23.973	21.3162
MSTRG.125043.1	0.411587	0.958435			MSTRG.125043.1	0.411587	0.958435	ENSRNOT00000005575	0.011282	0.045531
MSTRG.125044.1	1.22155	0.730855			MSTRG.125044.1	1.22155	0.730855	ENSRNOT00000005576	0.020509	2.51917
MSTRG.125049.1	0.061973	0.330543			MSTRG.125049.1	0.061973	0.330543	ENSRNOT00000005577	884.081	930.531
MSTRG.125058.1	0.16889	0.337932			MSTRG.125058.1	0.16889	0.337932	ENSRNOT00000005581	0.328586	0.181967
MSTRG.125081.1	0	0.273099			MSTRG.125081.1	0	0.273099	ENSRNOT00000005583	0.434315	0.857484
MSTRG.125160.1	0.660318	0			MSTRG.125160.1	0.660318	0	ENSRNOT00000005584	2.19605	0.239547
MSTRG.125164.1	0.352514	0			MSTRG.125164.1	0.352514	0	ENSRNOT00000005587	0.39628	0.336314
MSTRG.12519.1	0.455739	1.20355			MSTRG.12519.1	0.455739	1.20355	ENSRNOT00000005588	717.415	563.568
MSTRG.12524.1	0.552164	1.21755			MSTRG.12524.1	0.552164	1.21755	ENSRNOT00000005595	0.016674	0.523521
MSTRG.12525.1	0.695406	1.77487			MSTRG.12525.1	0.695406	1.77487	ENSRNOT00000005601	48.881	39.948
MSTRG.125259.1	0.505003	0.608888			MSTRG.125259.1	0.505003	0.608888	ENSRNOT00000005604	0.032083	0.042099
MSTRG.12529.1	0.356644	0.323204			MSTRG.12529.1	0.356644	0.323204	ENSRNOT00000005608	17.1653	15.631
MSTRG.12529.2	0	0.482713			MSTRG.12529.2	0	0.482713	ENSRNOT00000005611	3.02151	8.82544
MSTRG.12529.3	0.753208	0.272343			MSTRG.12529.3	0.753208	0.272343	ENSRNOT00000005612	0.839813	0
MSTRG.12529.4	0.393494	0.12623			MSTRG.12529.4	0.393494	0.12623	ENSRNOT00000005615	7.59288	10.7261
MSTRG.12529.5	1.4103	1.20164			MSTRG.12529.5	1.4103	1.20164	ENSRNOT00000005618	2.26597	3.0562
MSTRG.125297.1	3.48296	0.06472			MSTRG.125297.1	3.48296	0.06472	ENSRNOT00000005619	0.942272	0.863538
MSTRG.125302.1	0.273835	0.325685			MSTRG.125302.1	0.273835	0.325685	ENSRNOT00000005620	0.532764	0.491769
MSTRG.125339.1	0.05687	0.662174			MSTRG.125339.1	0.05687	0.662174	ENSRNOT00000005622	0.155321	0.561643
MSTRG.125388.1	1.48621	2.89695			MSTRG.125388.1	1.48621	2.89695	ENSRNOT00000005623	0.011826	0.034924
MSTRG.125398.1	0.431189	0.593108			MSTRG.125398.1	0.431189	0.593108	ENSRNOT00000005624	3.74814	4.48555
MSTRG.125408.1	0.27911	0.266349			MSTRG.125408.1	0.27911	0.266349	ENSRNOT00000005630	0.490834	0.688882
MSTRG.125430.1	0	0.362477			MSTRG.125430.1	0	0.362477	ENSRNOT00000005637	0.087873	0.167634
MSTRG.125431.1	0.293589	0.077962			MSTRG.125431.1	0.293589	0.077962	ENSRNOT00000005640	4.43548	4.50997
MSTRG.125516.2	1.23471	0.999053			MSTRG.125516.2	1.23471	0.999053	ENSRNOT00000005644	11.1896	13.4651
MSTRG.125537.1	0.14539	0.317208			MSTRG.125537.1	0.14539	0.317208	ENSRNOT00000005645	0.263116	0.294942
MSTRG.125638.1	0.394382	0.015543			MSTRG.125638.1	0.394382	0.015543	ENSRNOT00000005646	7.89963	5.89743
MSTRG.125792.1	0.726032	0.297899			MSTRG.125792.1	0.726032	0.297899	ENSRNOT00000005647	5.8062	6.6514
MSTRG.125970.17	0.250367	0			MSTRG.125970.17	0.250367	0	ENSRNOT00000005648	15.1693	16.4352
MSTRG.125971.1	0.092637	0.594477			MSTRG.125971.1	0.092637	0.594477	ENSRNOT00000005653	9.78729	17.3247
MSTRG.125971.2	0.540586	0.842942			MSTRG.125971.2	0.540586	0.842942	ENSRNOT00000005654	0.12913	0.118744
MSTRG.125972.1	0.38167	0.649012			MSTRG.125972.1	0.38167	0.649012	ENSRNOT00000005656	12.873	16.7321
MSTRG.125972.2	0.296284	0.533452			MSTRG.125972.2	0.296284	0.533452	ENSRNOT00000005658	28.5948	20.8804
MSTRG.125973.1	0.465458	0.932206			MSTRG.125973.1	0.465458	0.932206	ENSRNOT00000005659	0.014971	0
MSTRG.125974.1	0.699201	1.45599			MSTRG.125974.1	0.699201	1.45599	ENSRNOT00000005661	6.28747	8.83855
MSTRG.126016.1	0.261522	0.042672			MSTRG.126016.1	0.261522	0.042672	ENSRNOT00000005664	0.609447	5.88894
MSTRG.126036.1	0.255273	0.646413			MSTRG.126036.1	0.255273	0.646413	ENSRNOT00000005665	0	0.001391
MSTRG.126046.10	0.497915	0.803304			MSTRG.126046.10	0.497915	0.803304	ENSRNOT00000005666	0.126796	0.325102
MSTRG.126047.1	0.472366	0.173014			MSTRG.126047.1	0.472366	0.173014	ENSRNOT00000005667	0.035054	0
MSTRG.126191.1	0.52624	0.037923			MSTRG.126191.1	0.52624	0.037923	ENSRNOT00000005668	2.62514	2.31595
MSTRG.126191.2	0	0.64404			MSTRG.126191.2	0	0.64404	ENSRNOT00000005670	0.51033	0.102787
MSTRG.126200.1	0.057042	0.316544			MSTRG.126200.1	0.057042	0.316544	ENSRNOT00000005671	0.028877	0.118377
MSTRG.126212.1	0	0.418794			MSTRG.126212.1	0	0.418794	ENSRNOT00000005674	11.1848	14.4305
MSTRG.126258.1	0.088911	0.324517			MSTRG.126258.1	0.088911	0.324517	ENSRNOT00000005677	23.931	18.8916
MSTRG.126266.1	0.267844	0.291926			MSTRG.126266.1	0.267844	0.291926	ENSRNOT00000005679	0.138355	0.146019
MSTRG.126275.1	0.29763	1.35296			MSTRG.126275.1	0.29763	1.35296	ENSRNOT00000005684	0.986528	1.22657
MSTRG.126279.1	0.640784	1.42505			MSTRG.126279.1	0.640784	1.42505	ENSRNOT00000005685	2.5304	3.29131
MSTRG.126281.1	0.720002	0.860837			MSTRG.126281.1	0.720002	0.860837	ENSRNOT00000005686	0.276747	0
MSTRG.126286.1	0.378318	0.69273			MSTRG.126286.1	0.378318	0.69273	ENSRNOT00000005687	12.4916	9.62971
MSTRG.126333.1	0.216927	0.74201			MSTRG.126333.1	0.216927	0.74201	ENSRNOT00000005690	0.011468	0.111277
MSTRG.126345.1	0.29814	0.680544			MSTRG.126345.1	0.29814	0.680544	ENSRNOT00000005694	23.1394	20.0915
MSTRG.126348.1	0.240553	0.863491			MSTRG.126348.1	0.240553	0.863491	ENSRNOT00000005705	0.885882	0.437561
MSTRG.126349.1	0.226434	0.639489			MSTRG.126349.1	0.226434	0.639489	ENSRNOT00000005706	2.86522	1.64842
MSTRG.126376.1	0	0.523893			MSTRG.126376.1	0	0.523893	ENSRNOT00000005715	7.97109	11.3373
MSTRG.126398.1	1.03455	1.06552			MSTRG.126398.1	1.03455	1.06552	ENSRNOT00000005719	0.00916	2.15589
MSTRG.126429.1	0.379659	0			MSTRG.126429.1	0.379659	0	ENSRNOT00000005722	17.9158	25.0449
MSTRG.126440.1	0.552406	1.0315			MSTRG.126440.1	0.552406	1.0315	ENSRNOT00000005726	9.5682	6.6114
MSTRG.126442.1	0.055619	0.338339			MSTRG.126442.1	0.055619	0.338339	ENSRNOT00000005740	0.446728	4.08067
MSTRG.12645.1	0.168224	0.366904			MSTRG.12645.1	0.168224	0.366904	ENSRNOT00000005743	19.0097	19.8629
MSTRG.126480.1	1.51421	1.38628			MSTRG.126480.1	1.51421	1.38628	ENSRNOT00000005753	1.10728	0.837178
MSTRG.126480.2	0.163226	1.31397			MSTRG.126480.2	0.163226	1.31397	ENSRNOT00000005762	5.66702	7.08758
MSTRG.126480.3	0	0.327931			MSTRG.126480.3	0	0.327931	ENSRNOT00000005768	0.070218	0
MSTRG.126480.4	0.628994	0.69988			MSTRG.126480.4	0.628994	0.69988	ENSRNOT00000005770	18.5174	18.851
MSTRG.126497.1	1.98478	2.26179			MSTRG.126497.1	1.98478	2.26179	ENSRNOT00000005772	0	47.3576
MSTRG.126522.1	0.394825	0.847501			MSTRG.126522.1	0.394825	0.847501	ENSRNOT00000005774	5.48742	10.0743
MSTRG.126523.1	0.323123	1.00343			MSTRG.126523.1	0.323123	1.00343	ENSRNOT00000005781	9.28613	16.4027
MSTRG.126536.1	0.026826	0.372973			MSTRG.126536.1	0.026826	0.372973	ENSRNOT00000005786	33.7297	30.964
MSTRG.126542.1	0.360425	0.653974			MSTRG.126542.1	0.360425	0.653974	ENSRNOT00000005791	0.018827	0.086119
MSTRG.126547.1	0.041301	0.451565			MSTRG.126547.1	0.041301	0.451565	ENSRNOT00000005794	0.147145	0.237485
MSTRG.126563.15	0.441545	1.32513			MSTRG.126563.15	0.441545	1.32513	ENSRNOT00000005797	0.02469	0.004332
MSTRG.126567.1	0.391887	0.119802			MSTRG.126567.1	0.391887	0.119802	ENSRNOT00000005798	3.44772	4.87543
MSTRG.126568.1	0.449114	0.142953			MSTRG.126568.1	0.449114	0.142953	ENSRNOT00000005800	1.31471	6.13076
MSTRG.126572.1	0.055867	0.372475			MSTRG.126572.1	0.055867	0.372475	ENSRNOT00000005807	0.051604	0
MSTRG.126573.1	0.172597	0.656705			MSTRG.126573.1	0.172597	0.656705	ENSRNOT00000005811	19.7634	21.1466
MSTRG.126602.1	0.078646	0.436116			MSTRG.126602.1	0.078646	0.436116	ENSRNOT00000005814	0.035974	0.112454
MSTRG.126732.1	0	0.769209			MSTRG.126732.1	0	0.769209	ENSRNOT00000005815	10.2805	13.9246
MSTRG.126759.1	0.62869	0.567086			MSTRG.126759.1	0.62869	0.567086	ENSRNOT00000005817	0.480073	1.44961
MSTRG.126828.1	0.098088	1.08476			MSTRG.126828.1	0.098088	1.08476	ENSRNOT00000005821	8.84761	10.4879
MSTRG.126902.1	0.267164	0.487311			MSTRG.126902.1	0.267164	0.487311	ENSRNOT00000005825	28.1864	31.3509
MSTRG.12692.1	0.268169	0.597221			MSTRG.12692.1	0.268169	0.597221	ENSRNOT00000005828	5.01333	4.24569
MSTRG.126927.1	0.211582	0.702053			MSTRG.126927.1	0.211582	0.702053	ENSRNOT00000005829	0.015322	0.040849
MSTRG.126988.1	0.190388	0.383186			MSTRG.126988.1	0.190388	0.383186	ENSRNOT00000005832	0.144476	0.172537
MSTRG.12699.1	0.235378	0			MSTRG.12699.1	0.235378	0	ENSRNOT00000005834	2.54228	0.037139
MSTRG.12702.1	0.303314	0			MSTRG.12702.1	0.303314	0	ENSRNOT00000005835	0.513384	1.69015
MSTRG.127037.1	0.239507	0.055656			MSTRG.127037.1	0.239507	0.055656	ENSRNOT00000005837	34.1269	34.8274
MSTRG.12709.1	0.37132	0.964958			MSTRG.12709.1	0.37132	0.964958	ENSRNOT00000005844	1.31494	2.69037
MSTRG.127111.1	0.267398	0.615408			MSTRG.127111.1	0.267398	0.615408	ENSRNOT00000005845	4.79286	6.31237
MSTRG.127112.1	0.204189	0.371886			MSTRG.127112.1	0.204189	0.371886	ENSRNOT00000005846	0.004067	0.038163
MSTRG.127155.1	0	0.302933			MSTRG.127155.1	0	0.302933	ENSRNOT00000005849	2.20166	4.93136
MSTRG.127177.1	0.009234	0.954967			MSTRG.127177.1	0.009234	0.954967	ENSRNOT00000005851	0.004794	0.013556
MSTRG.127177.2	0.541247	0.005768			MSTRG.127177.2	0.541247	0.005768	ENSRNOT00000005855	17.9499	20.1347
MSTRG.127207.1	0.399696	2.04206			MSTRG.127207.1	0.399696	2.04206	ENSRNOT00000005857	0	0.822839
MSTRG.127232.1	0.346277	0.666465			MSTRG.127232.1	0.346277	0.666465	ENSRNOT00000005861	1.76568	2.71771
MSTRG.127297.1	0	0.495706			MSTRG.127297.1	0	0.495706	ENSRNOT00000005862	0.893129	0.047866
MSTRG.127304.1	0.247807	0			MSTRG.127304.1	0.247807	0	ENSRNOT00000005863	0.398645	0.051171
MSTRG.127347.1	0.153684	0.332403			MSTRG.127347.1	0.153684	0.332403	ENSRNOT00000005866	0	0.009021
MSTRG.127371.1	0.118815	0.469734			MSTRG.127371.1	0.118815	0.469734	ENSRNOT00000005872	621.584	489.696
MSTRG.127375.1	0.131834	0.264863			MSTRG.127375.1	0.131834	0.264863	ENSRNOT00000005873	7.9205	8.57251
MSTRG.127391.1	0.490919	0			MSTRG.127391.1	0.490919	0	ENSRNOT00000005875	0.003894	0
MSTRG.127393.1	0.432903	1.09518			MSTRG.127393.1	0.432903	1.09518	ENSRNOT00000005876	0.190445	0.009332
MSTRG.127397.1	0.386466	0.855554			MSTRG.127397.1	0.386466	0.855554	ENSRNOT00000005879	16.2738	9.03421
MSTRG.127430.1	0.279281	0.065383			MSTRG.127430.1	0.279281	0.065383	ENSRNOT00000005881	1.31425	2.70151
MSTRG.127486.1	0.285508	0.436821			MSTRG.127486.1	0.285508	0.436821	ENSRNOT00000005882	0.039178	0.08137
MSTRG.127557.1	0.40915	0			MSTRG.127557.1	0.40915	0	ENSRNOT00000005885	4.38608	5.23609
MSTRG.12756.1	0.283712	1.52253			MSTRG.12756.1	0.283712	1.52253	ENSRNOT00000005894	3.97888	7.40081
MSTRG.127573.1	0.244992	0.581672			MSTRG.127573.1	0.244992	0.581672	ENSRNOT00000005898	0	0.030613
MSTRG.127574.1	0.38303	0.925042			MSTRG.127574.1	0.38303	0.925042	ENSRNOT00000005899	4.9929	10.7574
MSTRG.127576.1	0	0.461371			MSTRG.127576.1	0	0.461371	ENSRNOT00000005901	0.240639	0.226782
MSTRG.127577.1	0.122289	0.34542			MSTRG.127577.1	0.122289	0.34542	ENSRNOT00000005903	0.909942	1.45667
MSTRG.127587.1	0.257353	0.439241			MSTRG.127587.1	0.257353	0.439241	ENSRNOT00000005908	2.42516	4.13091
MSTRG.127587.2	0.336409	0			MSTRG.127587.2	0.336409	0	ENSRNOT00000005909	1.09187	1.22442
MSTRG.127588.1	0.051079	0.46204			MSTRG.127588.1	0.051079	0.46204	ENSRNOT00000005910	37.9397	57.8009
MSTRG.127596.3	1.13841	2.25624			MSTRG.127596.3	1.13841	2.25624	ENSRNOT00000005911	0.440522	0.995349
MSTRG.12760.1	6.15847	8.39662			MSTRG.12760.1	6.15847	8.39662	ENSRNOT00000005917	2.99082	6.99991
MSTRG.127619.1	0.504865	0.712426			MSTRG.127619.1	0.504865	0.712426	ENSRNOT00000005919	0.029239	0.058893
MSTRG.12764.1	0.415411	0.12593			MSTRG.12764.1	0.415411	0.12593	ENSRNOT00000005920	0.113348	0.246689
MSTRG.127645.2	0.415087	0.564973			MSTRG.127645.2	0.415087	0.564973	ENSRNOT00000005925	0.522117	0.769863
MSTRG.127645.3	0.545732	0.622031			MSTRG.127645.3	0.545732	0.622031	ENSRNOT00000005930	12.4263	13.2834
MSTRG.127645.4	0.253351	0			MSTRG.127645.4	0.253351	0	ENSRNOT00000005933	3.3868	2.02952
MSTRG.127653.1	0.112001	0.55428			MSTRG.127653.1	0.112001	0.55428	ENSRNOT00000005934	10.9797	9.13587
MSTRG.127656.1	0.787128	0.504382			MSTRG.127656.1	0.787128	0.504382	ENSRNOT00000005935	0.045798	0.204952
MSTRG.127677.1	0.559938	1.43089			MSTRG.127677.1	0.559938	1.43089	ENSRNOT00000005939	3.34909	6.55846
MSTRG.127686.1	0	0.682641			MSTRG.127686.1	0	0.682641	ENSRNOT00000005942	1.79397	1.4157
MSTRG.127688.2	0.429325	0.239168			MSTRG.127688.2	0.429325	0.239168	ENSRNOT00000005943	9.29389	13.0219
MSTRG.127709.1	0.471073	0.634661			MSTRG.127709.1	0.471073	0.634661	ENSRNOT00000005953	0	0.014485
MSTRG.127728.1	0	0.888817			MSTRG.127728.1	0	0.888817	ENSRNOT00000005958	0.056359	0.174905
MSTRG.127728.2	0.086406	1.1719			MSTRG.127728.2	0.086406	1.1719	ENSRNOT00000005961	38.165	38.2208
MSTRG.127731.1	0	1.11151			MSTRG.127731.1	0	1.11151	ENSRNOT00000005967	4.14174	0.720854
MSTRG.127765.1	0.223469	0			MSTRG.127765.1	0.223469	0	ENSRNOT00000005977	4.14539	7.28922
MSTRG.127771.1	0.609487	2.34811			MSTRG.127771.1	0.609487	2.34811	ENSRNOT00000005981	1.80488	2.72024
MSTRG.127792.1	0.236118	0			MSTRG.127792.1	0.236118	0	ENSRNOT00000005983	0.874499	1.31603
MSTRG.127822.1	0.097782	0.578752			MSTRG.127822.1	0.097782	0.578752	ENSRNOT00000005987	124.702	126.812
MSTRG.127823.1	0.155855	0.47719			MSTRG.127823.1	0.155855	0.47719	ENSRNOT00000005988	0.065106	0.058158
MSTRG.127893.1	0	0.424891			MSTRG.127893.1	0	0.424891	ENSRNOT00000005995	0	0.278994
MSTRG.127948.1	0.168547	0.503102			MSTRG.127948.1	0.168547	0.503102	ENSRNOT00000005996	18.6324	19.2346
MSTRG.127959.3	0.512109	0.384522			MSTRG.127959.3	0.512109	0.384522	ENSRNOT00000005997	6.5142	4.58923
MSTRG.127959.4	0.186213	0.443819			MSTRG.127959.4	0.186213	0.443819	ENSRNOT00000006004	0.030512	0.002192
MSTRG.127982.1	0.742125	2.25634			MSTRG.127982.1	0.742125	2.25634	ENSRNOT00000006005	10.9556	11.482
MSTRG.128011.1	0.220458	0.400296			MSTRG.128011.1	0.220458	0.400296	ENSRNOT00000006006	17.2527	23.8517
MSTRG.128012.1	0.223469	0			MSTRG.128012.1	0.223469	0	ENSRNOT00000006007	0.014206	0.051445
MSTRG.128025.1	0.142004	1.37543			MSTRG.128025.1	0.142004	1.37543	ENSRNOT00000006008	0.49239	0.584835
MSTRG.128057.1	0.22322	0			MSTRG.128057.1	0.22322	0	ENSRNOT00000006018	0.246879	0.31891
MSTRG.128099.1	0.244095	0			MSTRG.128099.1	0.244095	0	ENSRNOT00000006020	8.92264	12.3517
MSTRG.128109.2	0.170888	1.32732			MSTRG.128109.2	0.170888	1.32732	ENSRNOT00000006029	2.50566	3.04571
MSTRG.128112.1	0.153777	0.276823			MSTRG.128112.1	0.153777	0.276823	ENSRNOT00000006030	19.2876	18.5845
MSTRG.128150.1	0.267311	0.688095			MSTRG.128150.1	0.267311	0.688095	ENSRNOT00000006034	0.001642	0
MSTRG.128164.1	0.889473	0.276849			MSTRG.128164.1	0.889473	0.276849	ENSRNOT00000006035	0.511134	0.20092
MSTRG.128165.1	0.712183	1.06957			MSTRG.128165.1	0.712183	1.06957	ENSRNOT00000006044	1.37562	1.19359
MSTRG.128172.1	0.185249	1.50978			MSTRG.128172.1	0.185249	1.50978	ENSRNOT00000006050	0.009081	0.035585
MSTRG.128200.1	1.16342	2.49484			MSTRG.128200.1	1.16342	2.49484	ENSRNOT00000006051	3.90158	3.54018
MSTRG.128202.1	0	1.52768			MSTRG.128202.1	0	1.52768	ENSRNOT00000006053	0.581819	0.785105
MSTRG.128261.1	0	0.390391			MSTRG.128261.1	0	0.390391	ENSRNOT00000006055	1.02456	1.89449
MSTRG.128292.1	0.556855	0.580765			MSTRG.128292.1	0.556855	0.580765	ENSRNOT00000006063	9.52061	12.8213
MSTRG.128326.1	0	0.535762			MSTRG.128326.1	0	0.535762	ENSRNOT00000006067	0.645616	0.197414
MSTRG.128354.1	0.16807	0.600956			MSTRG.128354.1	0.16807	0.600956	ENSRNOT00000006070	28.3565	66.1455
MSTRG.128362.1	0.069277	0.51817			MSTRG.128362.1	0.069277	0.51817	ENSRNOT00000006071	0.24658	0.999478
MSTRG.12838.1	0.257612	0.586239			MSTRG.12838.1	0.257612	0.586239	ENSRNOT00000006073	0.017285	0
MSTRG.128403.1	0.447319	1.1015			MSTRG.128403.1	0.447319	1.1015	ENSRNOT00000006074	9.71253	3.4606
MSTRG.128441.1	0.13654	0.502794			MSTRG.128441.1	0.13654	0.502794	ENSRNOT00000006083	0	0.388384
MSTRG.128489.1	0.068645	0.522009			MSTRG.128489.1	0.068645	0.522009	ENSRNOT00000006085	0.136488	0.068951
MSTRG.128527.1	0.622233	1.8029			MSTRG.128527.1	0.622233	1.8029	ENSRNOT00000006086	2.53478	9.37031
MSTRG.128528.1	1.4147	1.77339			MSTRG.128528.1	1.4147	1.77339	ENSRNOT00000006087	2.13958	3.01237
MSTRG.128678.1	0	0.259037			MSTRG.128678.1	0	0.259037	ENSRNOT00000006093	28.2785	29.0431
MSTRG.128752.1	0.080523	0.209853			MSTRG.128752.1	0.080523	0.209853	ENSRNOT00000006094	0.083355	0.124191
MSTRG.128755.1	0.242738	0.313671			MSTRG.128755.1	0.242738	0.313671	ENSRNOT00000006095	0.05126	0.10235
MSTRG.128767.1	0.303677	0.971998			MSTRG.128767.1	0.303677	0.971998	ENSRNOT00000006097	0.022667	0.051061
MSTRG.128773.5	0.42641	0.481076			MSTRG.128773.5	0.42641	0.481076	ENSRNOT00000006098	1.08281	0.066969
MSTRG.128828.1	2.99207	3.75488			MSTRG.128828.1	2.99207	3.75488	ENSRNOT00000006106	0.037163	0
MSTRG.128886.1	0.325581	0.523608			MSTRG.128886.1	0.325581	0.523608	ENSRNOT00000006109	5.68186	13.2108
MSTRG.128914.1	0.53836	1.18906			MSTRG.128914.1	0.53836	1.18906	ENSRNOT00000006111	4.26654	6.68101
MSTRG.128961.1	3.82489	3.99651			MSTRG.128961.1	3.82489	3.99651	ENSRNOT00000006115	0.02295	0.051139
MSTRG.128964.1	0.682475	0.891159			MSTRG.128964.1	0.682475	0.891159	ENSRNOT00000006116	9.52459	30.2998
MSTRG.129010.1	0.300893	0.562197			MSTRG.129010.1	0.300893	0.562197	ENSRNOT00000006117	2.72346	4.34571
MSTRG.129022.1	0.243078	0.143692			MSTRG.129022.1	0.243078	0.143692	ENSRNOT00000006118	0.238205	0.414241
MSTRG.129030.1	0.037536	0.318388			MSTRG.129030.1	0.037536	0.318388	ENSRNOT00000006128	0.119592	3.52664
MSTRG.129081.1	15.3069	13.3888			MSTRG.129081.1	15.3069	13.3888	ENSRNOT00000006131	0.188284	0.316244
MSTRG.129081.2	0.589477	13.4718			MSTRG.129081.2	0.589477	13.4718	ENSRNOT00000006137	1.64399	1.14429
MSTRG.129081.3	16.2957	0.387524			MSTRG.129081.3	16.2957	0.387524	ENSRNOT00000006141	4.91881	5.92963
MSTRG.129110.2	0.112933	0.653699			MSTRG.129110.2	0.112933	0.653699	ENSRNOT00000006142	0.79744	0.912514
MSTRG.129204.1	0.237237	0			MSTRG.129204.1	0.237237	0	ENSRNOT00000006143	0.213324	0.42297
MSTRG.129251.1	0.536894	0			MSTRG.129251.1	0.536894	0	ENSRNOT00000006144	0.302131	0.291982
MSTRG.129252.1	0.355177	0.326189			MSTRG.129252.1	0.355177	0.326189	ENSRNOT00000006148	0.933365	0.798916
MSTRG.129252.2	0.903836	0.807151			MSTRG.129252.2	0.903836	0.807151	ENSRNOT00000006152	0.350954	0.219576
MSTRG.129258.1	0.144278	0.426276			MSTRG.129258.1	0.144278	0.426276	ENSRNOT00000006154	1.17865	1.05812
MSTRG.129321.1	0.321373	0.206267			MSTRG.129321.1	0.321373	0.206267	ENSRNOT00000006157	0.001143	0.019907
MSTRG.129406.1	0.173047	0.448255			MSTRG.129406.1	0.173047	0.448255	ENSRNOT00000006160	1.53558	1.59481
MSTRG.129407.1	0.323402	0.506572			MSTRG.129407.1	0.323402	0.506572	ENSRNOT00000006162	0.005425	0.071371
MSTRG.129407.2	0.277511	0.248495			MSTRG.129407.2	0.277511	0.248495	ENSRNOT00000006163	0.67969	1.13743
MSTRG.129408.1	0.333844	0.465964			MSTRG.129408.1	0.333844	0.465964	ENSRNOT00000006168	0.188446	0.360609
MSTRG.129408.2	0	0.271404			MSTRG.129408.2	0	0.271404	ENSRNOT00000006174	0	0.027367
MSTRG.129409.1	0.259074	0			MSTRG.129409.1	0.259074	0	ENSRNOT00000006175	0.141779	0.392002
MSTRG.129410.1	0.469687	1.18787			MSTRG.129410.1	0.469687	1.18787	ENSRNOT00000006177	1.41289	1.8188
MSTRG.129411.1	0.45022	1.10641			MSTRG.129411.1	0.45022	1.10641	ENSRNOT00000006179	7.63898	14.7022
MSTRG.129412.1	0.101971	1.69416			MSTRG.129412.1	0.101971	1.69416	ENSRNOT00000006180	0.38201	0.761048
MSTRG.129412.2	0.727531	0.000579			MSTRG.129412.2	0.727531	0.000579	ENSRNOT00000006181	0.067137	0.016336
MSTRG.129434.1	0.275695	0.397606			MSTRG.129434.1	0.275695	0.397606	ENSRNOT00000006184	0	0.012465
MSTRG.129435.1	1.80429	1.35875			MSTRG.129435.1	1.80429	1.35875	ENSRNOT00000006185	0.376363	0.429373
MSTRG.129435.2	0.261506	0			MSTRG.129435.2	0.261506	0	ENSRNOT00000006186	2.46514	3.45091
MSTRG.129435.3	0	1.12281			MSTRG.129435.3	0	1.12281	ENSRNOT00000006188	0.610858	0.651427
MSTRG.129435.4	0.510337	1.03226			MSTRG.129435.4	0.510337	1.03226	ENSRNOT00000006190	44.128	76.4829
MSTRG.129435.5	0.182233	0.505784			MSTRG.129435.5	0.182233	0.505784	ENSRNOT00000006191	5.92081	6.93719
MSTRG.129435.6	0.06882	1.00571			MSTRG.129435.6	0.06882	1.00571	ENSRNOT00000006195	3.26661	5.02421
MSTRG.129463.1	0.187818	0.857635			MSTRG.129463.1	0.187818	0.857635	ENSRNOT00000006196	0	0.026749
MSTRG.129464.1	0.219461	0.815629			MSTRG.129464.1	0.219461	0.815629	ENSRNOT00000006200	3.48016	4.33611
MSTRG.129465.1	0.217157	0.573723			MSTRG.129465.1	0.217157	0.573723	ENSRNOT00000006203	0.499137	1.48874
MSTRG.129467.1	0.893941	0.010338			MSTRG.129467.1	0.893941	0.010338	ENSRNOT00000006205	8.52986	12.0397
MSTRG.129467.2	0.612695	0			MSTRG.129467.2	0.612695	0	ENSRNOT00000006209	10.7073	9.13496
MSTRG.1295.1	0.125142	0.176023			MSTRG.1295.1	0.125142	0.176023	ENSRNOT00000006217	2.75257	6.2775
MSTRG.129504.1	0.347583	0.632368			MSTRG.129504.1	0.347583	0.632368	ENSRNOT00000006219	0.470062	0.01274
MSTRG.129523.1	0	0.564827			MSTRG.129523.1	0	0.564827	ENSRNOT00000006223	59.5712	67.3226
MSTRG.129552.1	0.029923	0.373601			MSTRG.129552.1	0.029923	0.373601	ENSRNOT00000006225	30.2141	20.0228
MSTRG.129555.1	0.443382	0.575086			MSTRG.129555.1	0.443382	0.575086	ENSRNOT00000006230	0.921717	1.83591
MSTRG.129556.1	0.097384	0.355838			MSTRG.129556.1	0.097384	0.355838	ENSRNOT00000006233	2.37971	22.785
MSTRG.129557.1	0.245706	0.630916			MSTRG.129557.1	0.245706	0.630916	ENSRNOT00000006234	0	0.030883
MSTRG.129559.1	0.202746	0.534895			MSTRG.129559.1	0.202746	0.534895	ENSRNOT00000006235	0.896437	7.52695
MSTRG.129654.1	1.33975	2.68392			MSTRG.129654.1	1.33975	2.68392	ENSRNOT00000006238	0.028297	0.017156
MSTRG.12966.1	0	0.262504			MSTRG.12966.1	0	0.262504	ENSRNOT00000006239	21.1449	1.51207
MSTRG.12966.2	0.219548	0			MSTRG.12966.2	0.219548	0	ENSRNOT00000006240	0.383067	0.483519
MSTRG.129660.1	0.546886	1.24389			MSTRG.129660.1	0.546886	1.24389	ENSRNOT00000006249	0	0.913184
MSTRG.129665.1	1.08235	2.476			MSTRG.129665.1	1.08235	2.476	ENSRNOT00000006254	0.078893	0.065674
MSTRG.129670.1	0.453518	0.457874			MSTRG.129670.1	0.453518	0.457874	ENSRNOT00000006257	0	0.269257
MSTRG.129671.1	0.25447	0.658505			MSTRG.129671.1	0.25447	0.658505	ENSRNOT00000006264	3.41264	4.34226
MSTRG.129684.1	0.696862	1.32906			MSTRG.129684.1	0.696862	1.32906	ENSRNOT00000006266	0.128143	0.352394
MSTRG.129685.1	0.317369	0.24396			MSTRG.129685.1	0.317369	0.24396	ENSRNOT00000006272	3.85552	4.57584
MSTRG.129687.2	0.244722	0.962355			MSTRG.129687.2	0.244722	0.962355	ENSRNOT00000006273	0	0.012045
MSTRG.129692.1	0.09396	0.424827			MSTRG.129692.1	0.09396	0.424827	ENSRNOT00000006279	7.67159	10.2462
MSTRG.129694.1	0.220289	0.667396			MSTRG.129694.1	0.220289	0.667396	ENSRNOT00000006281	1.98758	3.01127
MSTRG.129696.1	0.180595	0.332678			MSTRG.129696.1	0.180595	0.332678	ENSRNOT00000006284	0.709163	1.15674
MSTRG.129725.1	0.329859	0.5967			MSTRG.129725.1	0.329859	0.5967	ENSRNOT00000006287	0.958899	0.385978
MSTRG.129725.2	0.248153	0			MSTRG.129725.2	0.248153	0	ENSRNOT00000006291	0.245727	0.750414
MSTRG.129728.1	0.581175	0.729328			MSTRG.129728.1	0.581175	0.729328	ENSRNOT00000006297	25.1338	29.2888
MSTRG.129729.1	0.477691	0.567653			MSTRG.129729.1	0.477691	0.567653	ENSRNOT00000006300	11.8048	25.9053
MSTRG.129730.1	0.308955	0.397046			MSTRG.129730.1	0.308955	0.397046	ENSRNOT00000006302	0.288109	0.259836
MSTRG.129731.1	0.257089	0.413747			MSTRG.129731.1	0.257089	0.413747	ENSRNOT00000006306	13.2662	15.2863
MSTRG.129732.1	0.27036	0.405137			MSTRG.129732.1	0.27036	0.405137	ENSRNOT00000006307	5.04061	4.99492
MSTRG.129736.1	0.299997	0.142697			MSTRG.129736.1	0.299997	0.142697	ENSRNOT00000006308	0.362698	0.072146
MSTRG.129743.1	0.765517	1.45084			MSTRG.129743.1	0.765517	1.45084	ENSRNOT00000006311	0.062569	0.004595
MSTRG.129753.1	0.153615	0.346627			MSTRG.129753.1	0.153615	0.346627	ENSRNOT00000006314	20.2561	20.1449
MSTRG.129754.1	0.151405	0.351607			MSTRG.129754.1	0.151405	0.351607	ENSRNOT00000006319	6.68365	0.852863
MSTRG.129755.1	0.576712	0.604942			MSTRG.129755.1	0.576712	0.604942	ENSRNOT00000006321	5.69207	7.98441
MSTRG.129756.1	0.25575	0.821358			MSTRG.129756.1	0.25575	0.821358	ENSRNOT00000006325	1.82429	7.57287
MSTRG.129773.1	0.431286	0.043259			MSTRG.129773.1	0.431286	0.043259	ENSRNOT00000006327	1.26289	2.69943
MSTRG.129774.1	0.403429	0.204699			MSTRG.129774.1	0.403429	0.204699	ENSRNOT00000006329	0.069653	0.098543
MSTRG.129774.2	0.453238	0.211504			MSTRG.129774.2	0.453238	0.211504	ENSRNOT00000006330	0	0.019773
MSTRG.129850.1	0.349076	0.907719			MSTRG.129850.1	0.349076	0.907719	ENSRNOT00000006339	665.885	243.218
MSTRG.129859.1	0.388485	0.091301			MSTRG.129859.1	0.388485	0.091301	ENSRNOT00000006340	10.8881	8.1607
MSTRG.129962.1	0.205993	0.34043			MSTRG.129962.1	0.205993	0.34043	ENSRNOT00000006341	1.96485	1.74272
MSTRG.130018.1	0	0.453846			MSTRG.130018.1	0	0.453846	ENSRNOT00000006345	0.053413	0.0519
MSTRG.130047.1	0.302884	0.761674			MSTRG.130047.1	0.302884	0.761674	ENSRNOT00000006346	0.548324	0.339128
MSTRG.130047.2	0.39338	0.364569			MSTRG.130047.2	0.39338	0.364569	ENSRNOT00000006349	0.267041	0.368694
MSTRG.130050.1	0.103869	0.477659			MSTRG.130050.1	0.103869	0.477659	ENSRNOT00000006350	0.298983	0.509465
MSTRG.130073.1	0.304202	0.691955			MSTRG.130073.1	0.304202	0.691955	ENSRNOT00000006351	0.028657	0.110228
MSTRG.130079.1	0.499438	1.0232			MSTRG.130079.1	0.499438	1.0232	ENSRNOT00000006355	36.6009	43.8171
MSTRG.130258.1	0.262353	0			MSTRG.130258.1	0.262353	0	ENSRNOT00000006357	19.5711	30.8071
MSTRG.130326.3	0.434992	0.553022			MSTRG.130326.3	0.434992	0.553022	ENSRNOT00000006359	562.209	375.484
MSTRG.130327.2	0.344756	0.422978			MSTRG.130327.2	0.344756	0.422978	ENSRNOT00000006360	0.040024	0.101501
MSTRG.130328.1	0.948407	1.69747			MSTRG.130328.1	0.948407	1.69747	ENSRNOT00000006361	15.7673	11.2776
MSTRG.130343.1	0.191292	0.451874			MSTRG.130343.1	0.191292	0.451874	ENSRNOT00000006362	0	0.042117
MSTRG.130376.1	0.277482	0.556075			MSTRG.130376.1	0.277482	0.556075	ENSRNOT00000006365	5.85467	6.23804
MSTRG.130378.2	0.230864	0.727195			MSTRG.130378.2	0.230864	0.727195	ENSRNOT00000006366	18.8532	22.6435
MSTRG.130385.1	0.061018	0.278479			MSTRG.130385.1	0.061018	0.278479	ENSRNOT00000006369	1.93208	1.67941
MSTRG.130412.1	7.91579	9.08185			MSTRG.130412.1	7.91579	9.08185	ENSRNOT00000006371	0.233716	0.175253
MSTRG.130422.1	1.05994	1.05079			MSTRG.130422.1	1.05994	1.05079	ENSRNOT00000006373	24.9937	30.5134
MSTRG.130422.2	0.437582	0.461904			MSTRG.130422.2	0.437582	0.461904	ENSRNOT00000006374	0.705049	0.874782
MSTRG.130423.3	0.301887	0.684301			MSTRG.130423.3	0.301887	0.684301	ENSRNOT00000006385	0.009198	0.020451
MSTRG.130427.1	0.444488	0.866881			MSTRG.130427.1	0.444488	0.866881	ENSRNOT00000006387	8.48856	6.65626
MSTRG.130433.1	0.430536	0.397993			MSTRG.130433.1	0.430536	0.397993	ENSRNOT00000006389	0.357608	0.254558
MSTRG.130435.1	0.136331	0.464376			MSTRG.130435.1	0.136331	0.464376	ENSRNOT00000006393	0.487508	0.241574
MSTRG.130463.1	2.22876	2.62633			MSTRG.130463.1	2.22876	2.62633	ENSRNOT00000006395	2.19599	4.9391
MSTRG.130472.1	1.80359	1.53811			MSTRG.130472.1	1.80359	1.53811	ENSRNOT00000006401	2.61114	3.29728
MSTRG.130482.1	0.96081	0			MSTRG.130482.1	0.96081	0	ENSRNOT00000006402	16.5915	14.5155
MSTRG.130487.1	0.069001	0.323101			MSTRG.130487.1	0.069001	0.323101	ENSRNOT00000006406	10.1694	13.4313
MSTRG.130520.1	0.496828	1.24298			MSTRG.130520.1	0.496828	1.24298	ENSRNOT00000006407	10.7565	12.3655
MSTRG.13054.1	0.530162	1.4244			MSTRG.13054.1	0.530162	1.4244	ENSRNOT00000006408	1.89148	3.64721
MSTRG.13059.1	0.637137	0.326486			MSTRG.13059.1	0.637137	0.326486	ENSRNOT00000006410	0	0.022455
MSTRG.130766.1	0.020079	0.356426			MSTRG.130766.1	0.020079	0.356426	ENSRNOT00000006411	1.28614	2.14468
MSTRG.13091.1	0.239856	0.292793			MSTRG.13091.1	0.239856	0.292793	ENSRNOT00000006412	7.91216	5.90754
MSTRG.13092.2	0.803557	0.707571			MSTRG.13092.2	0.803557	0.707571	ENSRNOT00000006415	0.776538	1.89667
MSTRG.130920.1	0.641666	0.526188			MSTRG.130920.1	0.641666	0.526188	ENSRNOT00000006416	0.431999	1.40805
MSTRG.13094.1	0.205965	0.362506			MSTRG.13094.1	0.205965	0.362506	ENSRNOT00000006423	5.99145	7.97599
MSTRG.13100.1	0.226512	0.737264			MSTRG.13100.1	0.226512	0.737264	ENSRNOT00000006425	4.51618	6.20051
MSTRG.131039.1	0.60559	0.326713			MSTRG.131039.1	0.60559	0.326713	ENSRNOT00000006426	0.447283	0.416827
MSTRG.131039.2	0.580386	0.249343			MSTRG.131039.2	0.580386	0.249343	ENSRNOT00000006427	0	0.034095
MSTRG.131044.1	0.303694	0.084686			MSTRG.131044.1	0.303694	0.084686	ENSRNOT00000006429	0.058048	0.04235
MSTRG.131066.1	2.56973	1.73598			MSTRG.131066.1	2.56973	1.73598	ENSRNOT00000006431	5.4932	6.99381
MSTRG.131258.2	0.486729	0			MSTRG.131258.2	0.486729	0	ENSRNOT00000006436	27.6722	35.4493
MSTRG.131357.1	0	0.441285			MSTRG.131357.1	0	0.441285	ENSRNOT00000006438	0.01155	0.1544
MSTRG.131489.1	4.4184	5.05879			MSTRG.131489.1	4.4184	5.05879	ENSRNOT00000006443	0.805637	1.37204
MSTRG.13149.1	0.495803	0.48061			MSTRG.13149.1	0.495803	0.48061	ENSRNOT00000006452	3.73346	4.36572
MSTRG.131569.1	0.149177	0.538026			MSTRG.131569.1	0.149177	0.538026	ENSRNOT00000006453	0	0.029636
MSTRG.131647.1	0.31416	0			MSTRG.131647.1	0.31416	0	ENSRNOT00000006460	0.317168	1.65151
MSTRG.131700.1	0	0.416496			MSTRG.131700.1	0	0.416496	ENSRNOT00000006469	0.391931	2.93762
MSTRG.131702.1	0	0.268286			MSTRG.131702.1	0	0.268286	ENSRNOT00000006473	1.45864	0.636989
MSTRG.131785.1	0.44673	1.15394			MSTRG.131785.1	0.44673	1.15394	ENSRNOT00000006481	4.34138	5.74815
MSTRG.131785.2	0.273044	0.680704			MSTRG.131785.2	0.273044	0.680704	ENSRNOT00000006482	0	0.009976
MSTRG.131830.1	0.188605	0.56183			MSTRG.131830.1	0.188605	0.56183	ENSRNOT00000006483	13.3538	17.9938
MSTRG.131865.2	0.407175	1.03747			MSTRG.131865.2	0.407175	1.03747	ENSRNOT00000006484	2.67771	2.70476
MSTRG.131865.3	0.162694	0			MSTRG.131865.3	0.162694	0	ENSRNOT00000006492	0.000661	0.028238
MSTRG.131885.1	0.790728	1.81825			MSTRG.131885.1	0.790728	1.81825	ENSRNOT00000006498	0.010985	0.091379
MSTRG.131912.1	0.318102	0			MSTRG.131912.1	0.318102	0	ENSRNOT00000006499	0.032392	0.078338
MSTRG.131912.2	0.006664	0.522223			MSTRG.131912.2	0.006664	0.522223	ENSRNOT00000006502	0.006893	0.01757
MSTRG.131912.3	0.256673	0.273009			MSTRG.131912.3	0.256673	0.273009	ENSRNOT00000006504	7.51516	9.41332
MSTRG.131918.1	0.249137	0.66884			MSTRG.131918.1	0.249137	0.66884	ENSRNOT00000006505	7.08909	7.84279
MSTRG.132091.1	0.107881	0.367287			MSTRG.132091.1	0.107881	0.367287	ENSRNOT00000006509	1.79234	2.73093
MSTRG.132111.1	0	0.435895			MSTRG.132111.1	0	0.435895	ENSRNOT00000006510	0.014484	0
MSTRG.132123.1	0.246647	0.505224			MSTRG.132123.1	0.246647	0.505224	ENSRNOT00000006512	86.0505	294.609
MSTRG.132124.1	2.48827	3.12032			MSTRG.132124.1	2.48827	3.12032	ENSRNOT00000006517	0.251717	1.47287
MSTRG.132125.1	0.292973	0.18735			MSTRG.132125.1	0.292973	0.18735	ENSRNOT00000006519	0.298122	0.012002
MSTRG.132172.1	0	0.272378			MSTRG.132172.1	0	0.272378	ENSRNOT00000006521	0.773466	6.85083
MSTRG.132181.1	0.225482	0			MSTRG.132181.1	0.225482	0	ENSRNOT00000006523	0.024056	0.023086
MSTRG.132188.1	0	0.371348			MSTRG.132188.1	0	0.371348	ENSRNOT00000006524	3.46	0.107748
MSTRG.132195.1	0.223775	0			MSTRG.132195.1	0.223775	0	ENSRNOT00000006525	2.30444	1.66208
MSTRG.132223.2	0.217835	0			MSTRG.132223.2	0.217835	0	ENSRNOT00000006526	0.003402	0.019323
MSTRG.132229.1	0.122961	0.509996			MSTRG.132229.1	0.122961	0.509996	ENSRNOT00000006527	1.02029	1.09075
MSTRG.132245.1	0.227323	0			MSTRG.132245.1	0.227323	0	ENSRNOT00000006531	56.4912	74.1323
MSTRG.132300.1	0.807325	0			MSTRG.132300.1	0.807325	0	ENSRNOT00000006533	0.160605	0.330926
MSTRG.132300.10	1.24982	0			MSTRG.132300.10	1.24982	0	ENSRNOT00000006542	1.45037	1.15319
MSTRG.132300.3	0	0.569003			MSTRG.132300.3	0	0.569003	ENSRNOT00000006543	2.072	2.75501
MSTRG.132300.6	0	0.569002			MSTRG.132300.6	0	0.569002	ENSRNOT00000006548	0	0.00593
MSTRG.132300.7	0.017151	0.313637			MSTRG.132300.7	0.017151	0.313637	ENSRNOT00000006549	0.842774	0.412859
MSTRG.132300.8	0.598833	0.431164			MSTRG.132300.8	0.598833	0.431164	ENSRNOT00000006554	2.0674	1.89573
MSTRG.132300.9	1.27588	1.08852			MSTRG.132300.9	1.27588	1.08852	ENSRNOT00000006562	9.01592	8.31384
MSTRG.132307.4	0.156624	0.324224			MSTRG.132307.4	0.156624	0.324224	ENSRNOT00000006566	6.54521	11.9014
MSTRG.132307.5	0.313433	0			MSTRG.132307.5	0.313433	0	ENSRNOT00000006567	48.9222	37.4903
MSTRG.132316.1	0.214837	0			MSTRG.132316.1	0.214837	0	ENSRNOT00000006570	42.5795	31.7909
MSTRG.132379.1	0	0.455208			MSTRG.132379.1	0	0.455208	ENSRNOT00000006573	1.61605	2.10351
MSTRG.13246.1	0.255109	0.190181			MSTRG.13246.1	0.255109	0.190181	ENSRNOT00000006574	0.319468	6.1775
MSTRG.132468.1	0.556081	1.09464			MSTRG.132468.1	0.556081	1.09464	ENSRNOT00000006578	12.6331	19.5292
MSTRG.132529.1	14.3333	16.6414			MSTRG.132529.1	14.3333	16.6414	ENSRNOT00000006582	0.048264	0.030831
MSTRG.132529.2	8.14033	7.57272			MSTRG.132529.2	8.14033	7.57272	ENSRNOT00000006584	20.3993	22.3301
MSTRG.132529.3	2.56576	4.81081			MSTRG.132529.3	2.56576	4.81081	ENSRNOT00000006591	180.156	164.716
MSTRG.132560.1	0.079053	0.416911			MSTRG.132560.1	0.079053	0.416911	ENSRNOT00000006594	0.017896	0.055173
MSTRG.132560.2	0.07543	0.271499			MSTRG.132560.2	0.07543	0.271499	ENSRNOT00000006596	0.024974	0
MSTRG.13257.1	0.169603	0.440174			MSTRG.13257.1	0.169603	0.440174	ENSRNOT00000006597	0.302994	0
MSTRG.132587.1	1.46411	1.40959			MSTRG.132587.1	1.46411	1.40959	ENSRNOT00000006599	11.1007	15.2411
MSTRG.132589.2	0.032493	0.530433			MSTRG.132589.2	0.032493	0.530433	ENSRNOT00000006604	0.476539	0.713955
MSTRG.132614.1	0.161187	0.451982			MSTRG.132614.1	0.161187	0.451982	ENSRNOT00000006607	25.5999	37.9424
MSTRG.132616.1	0.117505	0.561039			MSTRG.132616.1	0.117505	0.561039	ENSRNOT00000006608	0	0.026613
MSTRG.132645.1	0.129419	0.329455			MSTRG.132645.1	0.129419	0.329455	ENSRNOT00000006610	3.82162	7.63192
MSTRG.13265.1	0.117048	1.35885			MSTRG.13265.1	0.117048	1.35885	ENSRNOT00000006618	1.51817	0.258233
MSTRG.132676.2	0.142366	0.419783			MSTRG.132676.2	0.142366	0.419783	ENSRNOT00000006621	0	0.01178
MSTRG.13269.1	0	0.440043			MSTRG.13269.1	0	0.440043	ENSRNOT00000006628	21.8837	26.06
MSTRG.132693.1	0.093105	0.381825			MSTRG.132693.1	0.093105	0.381825	ENSRNOT00000006637	0.008097	0
MSTRG.132694.2	0.175399	0.595302			MSTRG.132694.2	0.175399	0.595302	ENSRNOT00000006638	27.7299	58.2112
MSTRG.132694.3	0.38193	0.419341			MSTRG.132694.3	0.38193	0.419341	ENSRNOT00000006641	3.99901	4.31819
MSTRG.132699.2	0.253697	0.220051			MSTRG.132699.2	0.253697	0.220051	ENSRNOT00000006642	0.152623	0.151263
MSTRG.132774.1	8966.78	26993.8			MSTRG.132774.1	8966.78	26993.8	ENSRNOT00000006646	0.004186	0.043629
MSTRG.13280.1	0.059977	0.655862			MSTRG.13280.1	0.059977	0.655862	ENSRNOT00000006652	0	0.389302
MSTRG.132825.1	0.442578	1.12918			MSTRG.132825.1	0.442578	1.12918	ENSRNOT00000006658	2.39498	11.0381
MSTRG.132836.1	0.121327	0.263587			MSTRG.132836.1	0.121327	0.263587	ENSRNOT00000006662	0.905337	0.744912
MSTRG.132928.1	0.384181	0.872303			MSTRG.132928.1	0.384181	0.872303	ENSRNOT00000006668	0.067841	0.134665
MSTRG.132929.1	0.102092	0.579644			MSTRG.132929.1	0.102092	0.579644	ENSRNOT00000006670	0.790246	1.00516
MSTRG.132950.1	0.432232	0.398729			MSTRG.132950.1	0.432232	0.398729	ENSRNOT00000006680	0.745984	1.25418
MSTRG.132969.1	1.46056	1.84234			MSTRG.132969.1	1.46056	1.84234	ENSRNOT00000006682	0	0.109966
MSTRG.133004.1	0	0.324631			MSTRG.133004.1	0	0.324631	ENSRNOT00000006685	6.28319	6.03925
MSTRG.133054.1	0.216358	0.594212			MSTRG.133054.1	0.216358	0.594212	ENSRNOT00000006697	0.158995	0.493963
MSTRG.133054.2	0.432982	0.55324			MSTRG.133054.2	0.432982	0.55324	ENSRNOT00000006699	9.35336	10.0368
MSTRG.13307.1	0.086644	0.45853			MSTRG.13307.1	0.086644	0.45853	ENSRNOT00000006704	0	0.017088
MSTRG.13308.1	0.121175	0.292746			MSTRG.13308.1	0.121175	0.292746	ENSRNOT00000006705	0.009379	0.031024
MSTRG.13309.1	0.238018	0.528462			MSTRG.13309.1	0.238018	0.528462	ENSRNOT00000006708	9.30692	11.0595
MSTRG.1331.1	0.066565	0.261752			MSTRG.1331.1	0.066565	0.261752	ENSRNOT00000006709	0.768085	0.013526
MSTRG.13310.1	0.342248	0.2144			MSTRG.13310.1	0.342248	0.2144	ENSRNOT00000006710	0.213996	0.034137
MSTRG.13312.1	0.290804	0.752031			MSTRG.13312.1	0.290804	0.752031	ENSRNOT00000006720	0.060511	1.01648
MSTRG.133133.1	0.235009	0			MSTRG.133133.1	0.235009	0	ENSRNOT00000006725	1.84891	2.62255
MSTRG.133224.1	0	0.292684			MSTRG.133224.1	0	0.292684	ENSRNOT00000006729	2.11403	2.56855
MSTRG.133281.4	0.58384	1.29097			MSTRG.133281.4	0.58384	1.29097	ENSRNOT00000006741	0.174398	0
MSTRG.133302.1	2.15196	3.17915			MSTRG.133302.1	2.15196	3.17915	ENSRNOT00000006747	0.268077	0.402897
MSTRG.133313.1	0.800837	0.91308			MSTRG.133313.1	0.800837	0.91308	ENSRNOT00000006752	137.219	134.797
MSTRG.133461.1	0	0.568128			MSTRG.133461.1	0	0.568128	ENSRNOT00000006753	0.686409	0.704387
MSTRG.133521.1	0.232204	0			MSTRG.133521.1	0.232204	0	ENSRNOT00000006755	4.90901	5.71803
MSTRG.133540.1	0.042493	0.308469			MSTRG.133540.1	0.042493	0.308469	ENSRNOT00000006760	0.008932	0.025347
MSTRG.133620.1	0	0.161136			MSTRG.133620.1	0	0.161136	ENSRNOT00000006764	5.24587	8.5926
MSTRG.133657.1	0.195504	1.04946			MSTRG.133657.1	0.195504	1.04946	ENSRNOT00000006765	7.07474	4.02472
MSTRG.133687.2	0.037925	0.407411			MSTRG.133687.2	0.037925	0.407411	ENSRNOT00000006768	4.50076	6.35608
MSTRG.133815.1	0.075397	0.607702			MSTRG.133815.1	0.075397	0.607702	ENSRNOT00000006771	0.347053	0.039417
MSTRG.133839.1	0.279359	0			MSTRG.133839.1	0.279359	0	ENSRNOT00000006774	7.99347	12.3279
MSTRG.133865.1	0	0.577652			MSTRG.133865.1	0	0.577652	ENSRNOT00000006777	3.09404	3.49181
MSTRG.133874.2	0.500851	0			MSTRG.133874.2	0.500851	0	ENSRNOT00000006780	8.69296	9.40695
MSTRG.133889.1	0.413012	0.125728			MSTRG.133889.1	0.413012	0.125728	ENSRNOT00000006783	4.08161	9.3023
MSTRG.13397.1	0.409557	0.086295			MSTRG.13397.1	0.409557	0.086295	ENSRNOT00000006784	3.81029	7.71069
MSTRG.13409.1	1.04022	0.591079			MSTRG.13409.1	1.04022	0.591079	ENSRNOT00000006786	0.061566	0.059683
MSTRG.134140.1	0.405223	0			MSTRG.134140.1	0.405223	0	ENSRNOT00000006787	12.5819	16.1576
MSTRG.134143.1	0.477225	0.107992			MSTRG.134143.1	0.477225	0.107992	ENSRNOT00000006789	0.039795	0.062236
[truncated: 163,047 more rows]

## Sheet: Fig. 6
Fig. 6A
Raw data of relative expression of lncRNAs in different developmental stages
	NONMMUT071529		NONMMUT042007		NONHSAT135873		NONHSAT074523		NONHSAT052879
	D15	D120	D15	D120	D15	D120	D15	D120	D15	D120
1	0.959264	1.36289	1.00231	2.36745	0.97716	1.06437	0.997692	1.29769	0.921233	1.12246
	0.97942	1.29834	0.848704	1.26868	1.0693	1.02811	1.10701	1.01866	1.11853	1.03288
	1.06437	1.31646	1.17555	2.25532	0.95705	1.17265	0.905425	1.39152	1	1.17674
2	0.972655	1.58289	0.899221	2.64745	0.959264	1.56437	1.12506	1.49769	0.827406	1.42246
	1.02101	1.49834	1.2914	1.89868	0.993092	1.28811	1.10191	1.63866	1.13027	1.13288
	1.00696	1.36646	0.938956	2.42532	1.04972	1.35265	0.806642	1.31152	1.0693	1.07674
3	0.812252	1.16289	0.972655	2.06745	0.899221	1.66437	1.08046	1.20769	0.959264	1.19246
	1.08673	1.19834	1.02101	1.53868	1.1914	1.32811	0.940232	1.11866	1.04247	1.19288
	1.13288	1.24646	1.00696	2.15532	0.938956	1.17265	1.01982	1.32152	1	1.09674
Ave	1.00395	1.33701	1.01742	2.06937	1.00391	1.29282	1.00936	1.31151	1.00761	1.16069
SD	0.0920285	0.13587	0.137394	0.439254	0.0878399	0.214411	0.108087	0.187789	0.0966673	0.112103
Fig. 6A
Raw data of relative expression of lncRNAs in different developmental stages
	NONMMUT014968.2		NONMMUT011354		NONMMUT033609		NONMMUT033610		NONMMUT033611
	D15	D120	D15	D120	D15	D120	D15	D120	D15	D120
1	0.899221	0.915945	1.04972	0.943874	0.959264	0.928114	0.775572	0.968114	0.97716	0.799114
	1.1914	0.909618	1.05702	0.880666	1.04247	0.817902	1.08172	0.817902	1.0693	0.918902
	0.938956	0.766832	0.90125	0.908656	1	0.935265	1.19196	0.985265	0.95705	0.907265
2	0.961483	0.785945	0.80107	0.813874	0.886791	0.968114	0.993092	0.728114	0.959264	0.798114
	1.05214	0.809618	1.10191	0.712666	1.13813	0.797902	1.00696	0.897902	1.19309	0.927902
	0.988514	0.696832	1.13288	0.808656	0.990801	0.635265	1	0.635265	1.04972	0.895265
3	1.04972	0.605945	1.00231	0.978874	0.928731	0.928114	1.04247	0.928114	0.908656	0.728114
	1.05702	0.909618	1.07425	0.690666	1.16743	0.857902	1	0.857902	0.993874	0.947902
	0.90125	0.766832	0.928731	0.948656	0.922316	0.905265	0.927607	0.815265	1.01267	0.975265
Ave	1.00441	0.796354	1.00546	0.854065	1.00399	0.86376	1.00215	0.848205	1.01342	0.877538
SD	0.0936417	0.104969	0.108062	0.104072	0.0964666	0.102891	0.112357	0.113953	0.0832958	0.0827143
Fig. 6C
Raw data of relative expression of MSTRG.80236.1 in different developmental stages
	D15	D120
1	0.922316	1.08172
	1.08172	1.92297
	1.00231	1.22547
2	1.05458	2.28102
	1.01866	1.82697
	0.93088	1.68547
3	1.16437	1.45172
	0.939523	1.71297
	0.919523	1.16547
Ave	1.00376	1.59486
SD	0.085035	0.396726
p value	b	a
Fig. 6D
Raw data of relative expression of MSTRG.80236.2 in different developmental stages
	D15	D120
1	1.04006	4.62675
	0.886791	4.19887
	1.08423	4.34694
2	1.06437	5.42675
	0.920188	3.90887
	1.02101	4.14694
3	1.02574	5.32675
	0.97041	3.58989
	1.00463	4.84694
Ave	1.00194	4.49097
SD	0.0651882	0.621952
p value	b	a
Fig. 6E
Raw data of relative expression of MSTRG.80236.3 in different developmental stages
	D15	D120
1	0.876606	1.39152
	0.965936	1.4406
	1.18099	1.51222
2	1.13288	1.96152
	1.02101	2.1406
	0.864537	1.81222
3	1.09682	1.69152
	1.03766	1.2406
	0.878633	1.31222
Ave	1.00612	1.61145
SD	0.117676	0.308979
p value	b	a
